# Supplementary material for: Enhanced catalytic performance of penicillin G acylase by covalent immobilization onto functionally-modified magnetic Ni0.4Cu0.5Zn0.1Fe2O4 nanoparticles
Source: PLoS One. 2024 Jan 19;19(1):e0297149. doi: 10.1371/journal.pone.0297149 (PMC10798532; doi:10.1371/journal.pone.0297149)
Supplement: S1 Data — The original data measured and calculated during the experiment were made into tables named after the experiment content and presented in supporting Information 2. Details of the data designed in all experiments can be found in the supporting documentation. (XLSX) [file pone.0297149.s001.xlsx]

## Sheet: Fig 2C XRD data
The XRD of magnetic Ni0.4Cu0.5Zn0.1Fe2O4 nanoparticles
2θ (°)	Intensity (a.u.)
20	853.333
20.02	846.667
20.04	1013.33
20.06	960
20.08	1000
20.1	900
20.12	826.667
20.14	860
20.16	973.333
20.18	960
20.2	886.667
20.22	913.333
20.24	1086.67
20.26	926.667
20.28	933.333
20.3	933.333
20.32	1066.67
20.34	826.667
20.36	960
20.38	853.333
20.4	873.333
20.42	933.333
20.44	846.667
20.46	866.667
20.48	960
20.5	1006.67
20.52	993.333
20.54	1040
20.56	940
20.58	846.667
20.6	880
20.62	873.333
20.64	920
20.66	900
20.68	893.333
20.7	953.333
20.72	1060
20.74	1040
20.76	946.667
20.78	866.667
20.8	860
20.82	860
20.84	993.333
20.86	1040
20.88	966.667
20.9	913.333
20.92	800
20.94	853.333
20.96	920
20.98	1033.33
21	960
21.02	1026.67
21.04	886.667
21.06	873.333
21.08	946.667
21.1	880
21.12	933.333
21.14	906.667
21.16	933.333
21.18	960
21.2	1013.33
21.22	880
21.24	940
21.26	866.667
21.28	860
21.3	1120
21.32	973.333
21.34	1000
21.36	940
21.38	933.333
21.4	933.333
21.42	940
21.44	953.333
21.46	866.667
21.48	893.333
21.5	940
21.52	1013.33
21.54	873.333
21.56	1013.33
21.58	960
21.6	1006.67
21.62	893.333
21.64	900
21.66	980
21.68	853.333
21.7	946.667
21.72	906.667
21.74	986.667
21.76	933.333
21.78	1026.67
21.8	786.667
21.82	926.667
21.84	993.333
21.86	1000
21.88	953.333
21.9	893.333
21.92	1106.67
21.94	940
21.96	913.333
21.98	926.667
22	833.333
22.02	1066.67
22.04	873.333
22.06	900
22.08	886.667
22.1	926.667
22.12	1006.67
22.14	953.333
22.16	986.667
22.18	973.333
22.2	873.333
22.22	940
22.24	853.333
22.26	986.667
22.28	806.667
22.3	906.667
22.32	906.667
22.34	933.333
22.36	1080
22.38	953.333
22.4	946.667
22.42	993.333
22.44	893.333
22.46	913.333
22.48	826.667
22.5	953.333
22.52	920
22.54	906.667
22.56	873.333
22.58	1013.33
22.6	1020
22.62	953.333
22.64	886.667
22.66	873.333
22.68	966.667
22.7	973.333
22.72	926.667
22.74	873.333
22.76	900
22.78	840
22.8	933.333
22.82	953.333
22.84	820
22.86	1026.67
22.88	946.667
22.9	966.667
22.92	886.667
22.94	786.667
22.96	1053.33
22.98	813.333
23	1040
23.02	980
23.04	1026.67
23.06	926.667
23.08	946.667
23.1	893.333
23.12	826.667
23.14	846.667
23.16	893.333
23.18	926.667
23.2	853.333
23.22	873.333
23.24	953.333
23.26	973.333
23.28	986.667
23.3	853.333
23.32	953.333
23.34	920
23.36	986.667
23.38	966.667
23.4	966.667
23.42	880
23.44	880
23.46	866.667
23.48	860
23.5	846.667
23.52	886.667
23.54	886.667
23.56	1006.67
23.58	766.667
23.6	926.667
23.62	1020
23.64	926.667
23.66	900
23.68	920
23.7	960
23.72	933.333
23.74	980
23.76	986.667
23.78	913.333
23.8	1033.33
23.82	953.333
23.84	906.667
23.86	960
23.88	980
23.9	973.333
23.92	860
23.94	920
23.96	906.667
23.98	993.333
24	913.333
24.02	986.667
24.04	980
24.06	926.667
24.08	853.333
24.1	966.667
24.12	1013.33
24.14	873.333
24.16	880
24.18	1033.33
24.2	873.333
24.22	1053.33
24.24	980
24.26	820
24.28	1073.33
24.3	840
24.32	913.333
24.34	893.333
24.36	893.333
24.38	880
24.4	920
24.42	880
24.44	980
24.46	966.667
24.48	913.333
24.5	1066.67
24.52	926.667
24.54	1020
24.56	1020
24.58	813.333
24.6	860
24.62	973.333
24.64	873.333
24.66	986.667
24.68	946.667
24.7	953.333
24.72	920
24.74	986.667
24.76	1006.67
24.78	800
24.8	940
24.82	993.333
24.84	946.667
24.86	1060
24.88	873.333
24.9	1013.33
24.92	1013.33
24.94	966.667
24.96	933.333
24.98	880
25	913.333
25.02	933.333
25.04	946.667
25.06	993.333
25.08	913.333
25.1	913.333
25.12	1006.67
25.14	873.333
25.16	980
25.18	913.333
25.2	1006.67
25.22	833.333
25.24	1033.33
25.26	1080
25.28	853.333
25.3	793.333
25.32	880
25.34	980
25.36	986.667
25.38	846.667
25.4	933.333
25.42	873.333
25.44	846.667
25.46	893.333
25.48	860
25.5	1053.33
25.52	973.333
25.54	926.667
25.56	960
25.58	993.333
25.6	986.667
25.62	986.667
25.64	946.667
25.66	1046.67
25.68	886.667
25.7	1006.67
25.72	1026.67
25.74	873.333
25.76	913.333
25.78	820
25.8	993.333
25.82	880
25.84	826.667
25.86	920
25.88	993.333
25.9	1040
25.92	993.333
25.94	840
25.96	1040
25.98	966.667
26	880
26.02	960
26.04	993.333
26.06	960
26.08	1053.33
26.1	813.333
26.12	993.333
26.14	1020
26.16	926.667
26.18	1006.67
26.2	906.667
26.22	993.333
26.24	893.333
26.26	1006.67
26.28	1093.33
26.3	966.667
26.32	1026.67
26.34	1006.67
26.36	933.333
26.38	1066.67
26.4	1166.67
26.42	893.333
26.44	960
26.46	973.333
26.48	980
26.5	973.333
26.52	966.667
26.54	960
26.56	966.667
26.58	993.333
26.6	966.667
26.62	940
26.64	1040
26.66	1060
26.68	966.667
26.7	1106.67
26.72	1026.67
26.74	900
26.76	940
26.78	1006.67
26.8	853.333
26.82	1000
26.84	953.333
26.86	906.667
26.88	1000
26.9	1100
26.92	1113.33
26.94	933.333
26.96	1026.67
26.98	993.333
27	980
27.02	873.333
27.04	1160
27.06	973.333
27.08	953.333
27.1	1033.33
27.12	953.333
27.14	906.667
27.16	986.667
27.18	980
27.2	1006.67
27.22	1086.67
27.24	826.667
27.26	1006.67
27.28	986.667
27.3	1033.33
27.32	893.333
27.34	1226.67
27.36	900
27.38	1006.67
27.4	886.667
27.42	940
27.44	1080
27.46	906.667
27.48	1060
27.5	1013.33
27.52	1053.33
27.54	1066.67
27.56	960
27.58	1026.67
27.6	800
27.62	1033.33
27.64	1040
27.66	1093.33
27.68	1020
27.7	1020
27.72	940
27.74	920
27.76	1006.67
27.78	1060
27.8	993.333
27.82	1093.33
27.84	1020
27.86	1080
27.88	926.667
27.9	1153.33
27.92	1220
27.94	993.333
27.96	993.333
27.98	1060
28	1033.33
28.02	1013.33
28.04	1013.33
28.06	960
28.08	1120
28.1	1100
28.12	1066.67
28.14	1033.33
28.16	980
28.18	1053.33
28.2	980
28.22	913.333
28.24	1173.33
28.26	980
28.28	1173.33
28.3	1020
28.32	1133.33
28.34	1046.67
28.36	886.667
28.38	1046.67
28.4	1026.67
28.42	1093.33
28.44	913.333
28.46	1066.67
28.48	1046.67
28.5	1160
28.52	1133.33
28.54	940
28.56	1173.33
28.58	1146.67
28.6	1106.67
28.62	1140
28.64	1086.67
28.66	1020
28.68	920
28.7	1060
28.72	1140
28.74	1006.67
28.76	1113.33
28.78	1166.67
28.8	960
28.82	1146.67
28.84	1040
28.86	1166.67
28.88	1266.67
28.9	1053.33
28.92	1040
28.94	1233.33
28.96	993.333
28.98	1260
29	1140
29.02	1040
29.04	1033.33
29.06	1233.33
29.08	1206.67
29.1	1160
29.12	1020
29.14	1140
29.16	1200
29.18	1180
29.2	1320
29.22	1173.33
29.24	986.667
29.26	1220
29.28	1280
29.3	1080
29.32	1346.67
29.34	1333.33
29.36	1360
29.38	1440
29.4	1146.67
29.42	1340
29.44	1226.67
29.46	1286.67
29.48	1346.67
29.5	1246.67
29.52	1400
29.54	1393.33
29.56	1293.33
29.58	1413.33
29.6	1480
29.62	1560
29.64	1480
29.66	1446.67
29.68	1460
29.7	1500
29.72	1473.33
29.74	1393.33
29.76	1500
29.78	1673.33
29.8	1680
29.82	1686.67
29.84	1633.33
29.86	1613.33
29.88	1873.33
29.9	2206.67
29.92	2013.33
29.94	2393.33
29.96	2226.67
29.98	2033.33
30	2420
30.02	2280
30.04	2620
30.06	2313.33
30.08	2626.67
30.1	2426.67
30.12	2673.33
30.14	2853.33
30.16	2886.67
30.18	2680
30.2	2526.67
30.22	2640
30.24	2526.67
30.26	2413.33
30.28	2366.67
30.3	2086.67
30.32	2180
30.34	1833.33
30.36	1926.67
30.38	2146.67
30.4	1720
30.42	1713.33
30.44	1726.67
30.46	1773.33
30.48	1600
30.5	1713.33
30.52	1660
30.54	1433.33
30.56	1566.67
30.58	1380
30.6	1633.33
30.62	1433.33
30.64	1313.33
30.66	1386.67
30.68	1440
30.7	1413.33
30.72	1546.67
30.74	1380
30.76	1366.67
30.78	1220
30.8	1346.67
30.82	1433.33
30.84	1373.33
30.86	1413.33
30.88	1473.33
30.9	1400
30.92	1473.33
30.94	1400
30.96	1486.67
30.98	1400
31	1393.33
31.02	1366.67
31.04	1513.33
31.06	1160
31.08	1146.67
31.1	1326.67
31.12	1260
31.14	1306.67
31.16	1426.67
31.18	1306.67
31.2	1273.33
31.22	1273.33
31.24	1273.33
31.26	1473.33
31.28	1333.33
31.3	1366.67
31.32	1386.67
31.34	1426.67
31.36	1146.67
31.38	1240
31.4	1293.33
31.42	1540
31.44	1340
31.46	1186.67
31.48	1333.33
31.5	1220
31.52	1386.67
31.54	1140
31.56	1353.33
31.58	1366.67
31.6	1360
31.62	1173.33
31.64	1393.33
31.66	1393.33
31.68	1226.67
31.7	1300
31.72	1486.67
31.74	1466.67
31.76	1220
31.78	1180
31.8	1293.33
31.82	1420
31.84	1373.33
31.86	1233.33
31.88	1413.33
31.9	1280
31.92	1393.33
31.94	1340
31.96	1346.67
31.98	1380
32	1306.67
32.02	1353.33
32.04	1313.33
32.06	1293.33
32.08	1253.33
32.1	1380
32.12	1326.67
32.14	1526.67
32.16	1433.33
32.18	1500
32.2	1373.33
32.22	1380
32.24	1473.33
32.26	1466.67
32.28	1300
32.3	1426.67
32.32	1466.67
32.34	1280
32.36	1273.33
32.38	1440
32.4	1306.67
32.42	1386.67
32.44	1333.33
32.46	1266.67
32.48	1286.67
32.5	1220
32.52	1320
32.54	1373.33
32.56	1300
32.58	1466.67
32.6	1500
32.62	1360
32.64	1280
32.66	1426.67
32.68	1486.67
32.7	1393.33
32.72	1460
32.74	1226.67
32.76	1493.33
32.78	1400
32.8	1453.33
32.82	1453.33
32.84	1393.33
32.86	1520
32.88	1393.33
32.9	1280
32.92	1393.33
32.94	1286.67
32.96	1273.33
32.98	1453.33
33	1513.33
33.02	1353.33
33.04	1606.67
33.06	1280
33.08	1620
33.1	1493.33
33.12	1540
33.14	1466.67
33.16	1506.67
33.18	1400
33.2	1373.33
33.22	1506.67
33.24	1580
33.26	1506.67
33.28	1513.33
33.3	1686.67
33.32	1386.67
33.34	1433.33
33.36	1473.33
33.38	1420
33.4	1433.33
33.42	1406.67
33.44	1593.33
33.46	1600
33.48	1486.67
33.5	1433.33
33.52	1520
33.54	1513.33
33.56	1433.33
33.58	1586.67
33.6	1486.67
33.62	1540
33.64	1526.67
33.66	1366.67
33.68	1620
33.7	1600
33.72	1733.33
33.74	1653.33
33.76	1633.33
33.78	1740
33.8	1653.33
33.82	1526.67
33.84	1613.33
33.86	1500
33.88	1606.67
33.9	1733.33
33.92	1720
33.94	1740
33.96	1633.33
33.98	1533.33
34	1840
34.02	1680
34.04	1566.67
34.06	1773.33
34.08	1726.67
34.1	1886.67
34.12	1826.67
34.14	1600
34.16	1753.33
34.18	1746.67
34.2	1906.67
34.22	1966.67
34.24	1840
34.26	2200
34.28	1680
34.3	1780
34.32	1793.33
34.34	1873.33
34.36	2073.33
34.38	2046.67
34.4	2060
34.42	1900
34.44	1966.67
34.46	1946.67
34.48	1860
34.5	2073.33
34.52	2073.33
34.54	2106.67
34.56	1860
34.58	2326.67
34.6	2113.33
34.62	1973.33
34.64	2293.33
34.66	2293.33
34.68	2346.67
34.7	2260
34.72	2480
34.74	2246.67
34.76	2486.67
34.78	2333.33
34.8	2260
34.82	2686.67
34.84	2573.33
34.86	2693.33
34.88	2673.33
34.9	2633.33
34.92	3000
34.94	2806.67
34.96	2866.67
34.98	2933.33
35	3120
35.02	3093.33
35.04	3466.67
35.06	3206.67
35.08	3673.33
35.1	3760
35.12	3740
35.14	3793.33
35.16	3873.33
35.18	4146.67
35.2	4280
35.22	4720
35.24	4633.33
35.26	4800
35.28	5226.67
35.3	5320
35.32	5513.33
35.34	6066.67
35.36	6613.33
35.38	6760
35.4	6686.67
35.42	6800
35.44	7380
35.46	7126.67
35.48	7373.33
35.5	7900
35.52	7933.33
35.54	7646.67
35.56	7606.67
35.58	7773.33
35.6	7166.67
35.62	6760
35.64	7106.67
35.66	5946.67
35.68	5593.33
35.7	5160
35.72	5113.33
35.74	4873.33
35.76	4640
35.78	4166.67
35.8	4533.33
35.82	3966.67
35.84	3906.67
35.86	3693.33
35.88	3620
35.9	3266.67
35.92	3360
35.94	3293.33
35.96	3373.33
35.98	3333.33
36	2800
36.02	2993.33
36.04	2646.67
36.06	3026.67
36.08	2840
36.1	2786.67
36.12	2506.67
36.14	2460
36.16	2480
36.18	2673.33
36.2	2366.67
36.22	2600
36.24	2253.33
36.26	2346.67
36.28	2280
36.3	2393.33
36.32	2093.33
36.34	2306.67
36.36	2126.67
36.38	2033.33
36.4	2140
36.42	2126.67
36.44	2160
36.46	2186.67
36.48	2113.33
36.5	2033.33
36.52	2093.33
36.54	2033.33
36.56	2046.67
36.58	2113.33
36.6	2093.33
36.62	1993.33
36.64	2026.67
36.66	1666.67
36.68	1946.67
36.7	1866.67
36.72	2033.33
36.74	1893.33
36.76	1926.67
36.78	2126.67
36.8	1913.33
36.82	1960
36.84	1886.67
36.86	1933.33
36.88	1606.67
36.9	1873.33
36.92	1993.33
36.94	2040
36.96	1926.67
36.98	2073.33
37	1900
37.02	1840
37.04	1926.67
37.06	1940
37.08	1940
37.1	1926.67
37.12	1980
37.14	1893.33
37.16	1826.67
37.18	1920
37.2	1906.67
37.22	1760
37.24	1826.67
37.26	1633.33
37.28	1780
37.3	1586.67
37.32	1653.33
37.34	1633.33
37.36	1686.67
37.38	1793.33
37.4	1620
37.42	1633.33
37.44	1600
37.46	1513.33
37.48	1320
37.5	1493.33
37.52	1366.67
37.54	1413.33
37.56	1493.33
37.58	1526.67
37.6	1140
37.62	1393.33
37.64	1393.33
37.66	1286.67
37.68	1366.67
37.7	1373.33
37.72	1300
37.74	1373.33
37.76	1440
37.78	1246.67
37.8	1273.33
37.82	1313.33
37.84	1293.33
37.86	1500
37.88	1413.33
37.9	1333.33
37.92	1260
37.94	1080
37.96	1440
37.98	1380
38	1380
38.02	1246.67
38.04	1280
38.06	1406.67
38.08	1360
38.1	1306.67
38.12	1360
38.14	1400
38.16	1293.33
38.18	1306.67
38.2	1286.67
38.22	1160
38.24	1520
38.26	1366.67
38.28	1333.33
38.3	1240
38.32	1586.67
38.34	1446.67
38.36	1513.33
38.38	1373.33
38.4	1420
38.42	1560
38.44	1440
38.46	1413.33
38.48	1260
38.5	1673.33
38.52	1400
38.54	1513.33
38.56	1373.33
38.58	1560
38.6	1506.67
38.62	1593.33
38.64	1646.67
38.66	1353.33
38.68	1346.67
38.7	1380
38.72	1400
38.74	1386.67
38.76	1366.67
38.78	1346.67
38.8	1400
38.82	1233.33
38.84	1440
38.86	1366.67
38.88	1546.67
38.9	1306.67
38.92	1460
38.94	1193.33
38.96	1260
38.98	1200
39	1320
39.02	1306.67
39.04	1260
39.06	1066.67
39.08	1320
39.1	1120
39.12	1313.33
39.14	1233.33
39.16	1046.67
39.18	1300
39.2	1140
39.22	1026.67
39.24	1313.33
39.26	1146.67
39.28	1246.67
39.3	1093.33
39.32	1160
39.34	1040
39.36	1146.67
39.38	1200
39.4	1180
39.42	1086.67
39.44	1220
39.46	953.333
39.48	1013.33
39.5	1086.67
39.52	980
39.54	1040
39.56	1033.33
39.58	1066.67
39.6	1060
39.62	1100
39.64	1113.33
39.66	1180
39.68	1166.67
39.7	1106.67
39.72	1040
39.74	1060
39.76	886.667
39.78	1046.67
39.8	1220
39.82	1146.67
39.84	993.333
39.86	1026.67
39.88	1013.33
39.9	1013.33
39.92	1026.67
39.94	1133.33
39.96	1066.67
39.98	1140
40	986.667
40.02	980
40.04	980
40.06	960
40.08	973.333
40.1	1080
40.12	1106.67
40.14	1106.67
40.16	1060
40.18	1086.67
40.2	1260
40.22	1073.33
40.24	1073.33
40.26	1066.67
40.28	1100
40.3	1020
40.32	1093.33
40.34	860
40.36	946.667
40.38	933.333
40.4	853.333
40.42	1080
40.44	1186.67
40.46	1140
40.48	1113.33
40.5	1020
40.52	1033.33
40.54	1053.33
40.56	1006.67
40.58	986.667
40.6	986.667
40.62	1106.67
40.64	1026.67
40.66	926.667
40.68	1106.67
40.7	1060
40.72	913.333
40.74	1086.67
40.76	1013.33
40.78	1040
40.8	940
40.82	1040
40.84	986.667
40.86	1126.67
40.88	946.667
40.9	986.667
40.92	1133.33
40.94	980
40.96	1066.67
40.98	1053.33
41	1120
41.02	1046.67
41.04	1020
41.06	1120
41.08	860
41.1	1000
41.12	960
41.14	986.667
41.16	1000
41.18	1020
41.2	1040
41.22	1066.67
41.24	1166.67
41.26	946.667
41.28	1113.33
41.3	1053.33
41.32	946.667
41.34	1113.33
41.36	1040
41.38	1113.33
41.4	960
41.42	933.333
41.44	1046.67
41.46	953.333
41.48	1006.67
41.5	1000
41.52	973.333
41.54	1086.67
41.56	1200
41.58	1053.33
41.6	1066.67
41.62	1113.33
41.64	1046.67
41.66	940
41.68	1206.67
41.7	1153.33
41.72	1060
41.74	966.667
41.76	1146.67
41.78	1213.33
41.8	1026.67
41.82	933.333
41.84	1086.67
41.86	1106.67
41.88	1033.33
41.9	986.667
41.92	1060
41.94	1060
41.96	973.333
41.98	1166.67
42	946.667
42.02	1086.67
42.04	1020
42.06	1040
42.08	1093.33
42.1	1286.67
42.12	993.333
42.14	1026.67
42.16	1206.67
42.18	1106.67
42.2	1206.67
42.22	1253.33
42.24	1286.67
42.26	1140
42.28	1080
42.3	1186.67
42.32	1140
42.34	1153.33
42.36	1293.33
42.38	1153.33
42.4	1166.67
42.42	1200
42.44	1233.33
42.46	1206.67
42.48	1180
42.5	1273.33
42.52	1306.67
42.54	1113.33
42.56	1073.33
42.58	1306.67
42.6	1200
42.62	1213.33
42.64	1306.67
42.66	1446.67
42.68	1413.33
42.7	1380
42.72	1306.67
42.74	1340
42.76	1473.33
42.78	1453.33
42.8	1420
42.82	1546.67
42.84	1526.67
42.86	1533.33
42.88	1426.67
42.9	1686.67
42.92	1773.33
42.94	1553.33
42.96	1766.67
42.98	1926.67
43	1680
43.02	1986.67
43.04	2006.67
43.06	2060
43.08	2060
43.1	2120
43.12	2366.67
43.14	2340
43.16	2373.33
43.18	2413.33
43.2	2533.33
43.22	2166.67
43.24	2506.67
43.26	2226.67
43.28	2346.67
43.3	2240
43.32	2080
43.34	2026.67
43.36	1860
43.38	2046.67
43.4	1733.33
43.42	1933.33
43.44	1606.67
43.46	1653.33
43.48	1660
43.5	1426.67
43.52	1420
43.54	1446.67
43.56	1426.67
43.58	1533.33
43.6	1253.33
43.62	1333.33
43.64	1366.67
43.66	1253.33
43.68	1180
43.7	1446.67
43.72	1446.67
43.74	1306.67
43.76	1113.33
43.78	1173.33
43.8	1126.67
43.82	1020
43.84	1160
43.86	1140
43.88	1166.67
43.9	1220
43.92	1226.67
43.94	1106.67
43.96	1193.33
43.98	1046.67
44	1126.67
44.02	1146.67
44.04	1073.33
44.06	1200
44.08	1033.33
44.1	1220
44.12	1006.67
44.14	1146.67
44.16	1193.33
44.18	1253.33
44.2	1020
44.22	1120
44.24	1060
44.26	1066.67
44.28	1020
44.3	1006.67
44.32	1226.67
44.34	1046.67
44.36	1060
44.38	980
44.4	1073.33
44.42	1306.67
44.44	1073.33
44.46	1066.67
44.48	1133.33
44.5	1033.33
44.52	1120
44.54	1100
44.56	913.333
44.58	1053.33
44.6	1053.33
44.62	1113.33
44.64	1060
44.66	1033.33
44.68	973.333
44.7	1086.67
44.72	1013.33
44.74	1000
44.76	946.667
44.78	873.333
44.8	1126.67
44.82	1026.67
44.84	900
44.86	946.667
44.88	1000
44.9	1026.67
44.92	1100
44.94	1113.33
44.96	1040
44.98	1080
45	1006.67
45.02	966.667
45.04	953.333
45.06	1013.33
45.08	1033.33
45.1	973.333
45.12	1060
45.14	966.667
45.16	973.333
45.18	953.333
45.2	946.667
45.22	846.667
45.24	966.667
45.26	960
45.28	1000
45.3	1006.67
45.32	900
45.34	1040
45.36	960
45.38	1033.33
45.4	1000
45.42	1046.67
45.44	840
45.46	893.333
45.48	1020
45.5	913.333
45.52	966.667
45.54	953.333
45.56	1020
45.58	900
45.6	980
45.62	993.333
45.64	1033.33
45.66	920
45.68	966.667
45.7	1066.67
45.72	1106.67
45.74	833.333
45.76	986.667
45.78	906.667
45.8	933.333
45.82	866.667
45.84	953.333
45.86	1013.33
45.88	986.667
45.9	913.333
45.92	1060
45.94	826.667
45.96	946.667
45.98	853.333
46	920
46.02	820
46.04	966.667
46.06	826.667
46.08	920
46.1	860
46.12	926.667
46.14	933.333
46.16	913.333
46.18	993.333
46.2	986.667
46.22	853.333
46.24	1106.67
46.26	926.667
46.28	946.667
46.3	906.667
46.32	986.667
46.34	973.333
46.36	920
46.38	920
46.4	920
46.42	840
46.44	826.667
46.46	1026.67
46.48	946.667
46.5	840
46.52	960
46.54	960
46.56	866.667
46.58	853.333
46.6	833.333
46.62	746.667
46.64	966.667
46.66	880
46.68	993.333
46.7	800
46.72	900
46.74	980
46.76	913.333
46.78	960
46.8	1033.33
46.82	846.667
46.84	800
46.86	893.333
46.88	893.333
46.9	1026.67
46.92	893.333
46.94	920
46.96	940
46.98	926.667
47	1013.33
47.02	740
47.04	893.333
47.06	846.667
47.08	846.667
47.1	813.333
47.12	946.667
47.14	920
47.16	826.667
47.18	766.667
47.2	833.333
47.22	933.333
47.24	1066.67
47.26	946.667
47.28	906.667
47.3	853.333
47.32	906.667
47.34	920
47.36	946.667
47.38	953.333
47.4	806.667
47.42	1066.67
47.44	860
47.46	800
47.48	1053.33
47.5	993.333
47.52	840
47.54	920
47.56	926.667
47.58	946.667
47.6	986.667
47.62	926.667
47.64	806.667
47.66	946.667
47.68	893.333
47.7	933.333
47.72	860
47.74	833.333
47.76	1066.67
47.78	940
47.8	793.333
47.82	1026.67
47.84	906.667
47.86	900
47.88	860
47.9	806.667
47.92	946.667
47.94	893.333
47.96	920
47.98	913.333
48	906.667
48.02	853.333
48.04	786.667
48.06	820
48.08	833.333
48.1	820
48.12	920
48.14	866.667
48.16	820
48.18	880
48.2	986.667
48.22	926.667
48.24	946.667
48.26	833.333
48.28	1046.67
48.3	966.667
48.32	906.667
48.34	900
48.36	880
48.38	900
48.4	793.333
48.42	973.333
48.44	940
48.46	913.333
48.48	946.667
48.5	986.667
48.52	1180
48.54	1006.67
48.56	966.667
48.58	880
48.6	933.333
48.62	1173.33
48.64	913.333
48.66	973.333
48.68	953.333
48.7	846.667
48.72	986.667
48.74	1026.67
48.76	1013.33
48.78	980
48.8	1106.67
48.82	993.333
48.84	993.333
48.86	973.333
48.88	980
48.9	926.667
48.92	940
48.94	940
48.96	873.333
48.98	986.667
49	880
49.02	926.667
49.04	786.667
49.06	860
49.08	893.333
49.1	933.333
49.12	920
49.14	1026.67
49.16	866.667
49.18	900
49.2	866.667
49.22	1033.33
49.24	806.667
49.26	846.667
49.28	766.667
49.3	846.667
49.32	893.333
49.34	873.333
49.36	860
49.38	980
49.4	966.667
49.42	993.333
49.44	993.333
49.46	933.333
49.48	920
49.5	833.333
49.52	880
49.54	780
49.56	980
49.58	713.333
49.6	753.333
49.62	760
49.64	953.333
49.66	920
49.68	833.333
49.7	906.667
49.72	833.333
49.74	893.333
49.76	873.333
49.78	866.667
49.8	873.333
49.82	846.667
49.84	913.333
49.86	866.667
49.88	926.667
49.9	813.333
49.92	893.333
49.94	886.667
49.96	940
49.98	686.667
50	793.333
50.02	886.667
50.04	753.333
50.06	880
50.08	946.667
50.1	806.667
50.12	1046.67
50.14	773.333
50.16	786.667
50.18	880
50.2	926.667
50.22	986.667
50.24	840
50.26	806.667
50.28	753.333
50.3	873.333
50.32	913.333
50.34	986.667
50.36	846.667
50.38	966.667
50.4	940
50.42	820
50.44	893.333
50.46	866.667
50.48	953.333
50.5	900
50.52	846.667
50.54	813.333
50.56	933.333
50.58	700
50.6	960
50.62	760
50.64	893.333
50.66	993.333
50.68	873.333
50.7	866.667
50.72	826.667
50.74	846.667
50.76	866.667
50.78	800
50.8	860
50.82	880
50.84	860
50.86	900
50.88	853.333
50.9	1073.33
50.92	793.333
50.94	813.333
50.96	953.333
50.98	946.667
51	953.333
51.02	1006.67
51.04	906.667
51.06	900
51.08	853.333
51.1	900
51.12	846.667
51.14	900
51.16	760
51.18	840
51.2	766.667
51.22	826.667
51.24	960
51.26	753.333
51.28	873.333
51.3	933.333
51.32	886.667
51.34	813.333
51.36	1033.33
51.38	806.667
51.4	793.333
51.42	940
51.44	853.333
51.46	1053.33
51.48	1040
51.5	820
51.52	946.667
51.54	793.333
51.56	933.333
51.58	913.333
51.6	913.333
51.62	960
51.64	913.333
51.66	866.667
51.68	753.333
51.7	860
51.72	960
51.74	1040
51.76	946.667
51.78	906.667
51.8	893.333
51.82	1046.67
51.84	940
51.86	926.667
51.88	840
51.9	860
51.92	873.333
51.94	886.667
51.96	946.667
51.98	966.667
52	866.667
52.02	893.333
52.04	873.333
52.06	1046.67
52.08	953.333
52.1	826.667
52.12	920
52.14	973.333
52.16	986.667
52.18	893.333
52.2	766.667
52.22	780
52.24	866.667
52.26	966.667
52.28	960
52.3	906.667
52.32	906.667
52.34	973.333
52.36	946.667
52.38	926.667
52.4	860
52.42	840
52.44	1046.67
52.46	966.667
52.48	1133.33
52.5	873.333
52.52	1033.33
52.54	966.667
52.56	880
52.58	960
52.6	940
52.62	880
52.64	860
52.66	786.667
52.68	886.667
52.7	880
52.72	1006.67
52.74	960
52.76	853.333
52.78	933.333
52.8	986.667
52.82	926.667
52.84	926.667
52.86	940
52.88	993.333
52.9	946.667
52.92	1080
52.94	1013.33
52.96	960
52.98	1106.67
53	913.333
53.02	1040
53.04	1206.67
53.06	1166.67
53.08	1066.67
53.1	1046.67
53.12	1060
53.14	1066.67
53.16	1033.33
53.18	1153.33
53.2	1053.33
53.22	946.667
53.24	1033.33
53.26	1086.67
53.28	1093.33
53.3	1140
53.32	1160
53.34	1306.67
53.36	1246.67
53.38	1193.33
53.4	1186.67
53.42	1300
53.44	1300
53.46	1346.67
53.48	1273.33
53.5	1173.33
53.52	1420
53.54	1373.33
53.56	1240
53.58	1446.67
53.6	1413.33
53.62	1246.67
53.64	1406.67
53.66	1406.67
53.68	1593.33
53.7	1300
53.72	1233.33
53.74	1406.67
53.76	1366.67
53.78	1146.67
53.8	1193.33
53.82	1293.33
53.84	1213.33
53.86	1013.33
53.88	1240
53.9	1013.33
53.92	1353.33
53.94	1253.33
53.96	1260
53.98	940
54	1260
54.02	1060
54.04	1073.33
54.06	1093.33
54.08	1026.67
54.1	1006.67
54.12	973.333
54.14	1026.67
54.16	1066.67
54.18	953.333
54.2	980
54.22	1193.33
54.24	1000
54.26	1086.67
54.28	1146.67
54.3	966.667
54.32	1113.33
54.34	1106.67
54.36	973.333
54.38	1000
54.4	933.333
54.42	953.333
54.44	926.667
54.46	906.667
54.48	1033.33
54.5	873.333
54.52	920
54.54	1026.67
54.56	820
54.58	980
54.6	1013.33
54.62	813.333
54.64	853.333
54.66	993.333
54.68	1046.67
54.7	906.667
54.72	820
54.74	1033.33
54.76	1006.67
54.78	1040
54.8	953.333
54.82	806.667
54.84	1060
54.86	1053.33
54.88	820
54.9	960
54.92	900
54.94	913.333
54.96	926.667
54.98	813.333
55	1020
55.02	1060
55.04	1080
55.06	1026.67
55.08	1013.33
55.1	1040
55.12	1013.33
55.14	873.333
55.16	973.333
55.18	920
55.2	960
55.22	926.667
55.24	900
55.26	826.667
55.28	926.667
55.3	1020
55.32	933.333
55.34	1073.33
55.36	1000
55.38	906.667
55.4	953.333
55.42	1013.33
55.44	1066.67
55.46	1013.33
55.48	1033.33
55.5	926.667
55.52	893.333
55.54	1113.33
55.56	993.333
55.58	913.333
55.6	993.333
55.62	953.333
55.64	1053.33
55.66	966.667
55.68	1140
55.7	1000
55.72	1046.67
55.74	1066.67
55.76	973.333
55.78	1000
55.8	1013.33
55.82	1026.67
55.84	1040
55.86	906.667
55.88	966.667
55.9	1086.67
55.92	980
55.94	1100
55.96	1126.67
55.98	1106.67
56	1040
56.02	1040
56.04	1133.33
56.06	1126.67
56.08	1140
56.1	1066.67
56.12	1020
56.14	866.667
56.16	1153.33
56.18	1213.33
56.2	1120
56.22	1066.67
56.24	886.667
56.26	1073.33
56.28	1006.67
56.3	1033.33
56.32	1093.33
56.34	1146.67
56.36	1260
56.38	1100
56.4	1166.67
56.42	1006.67
56.44	1233.33
56.46	1240
56.48	1120
56.5	1066.67
56.52	1320
56.54	1313.33
56.56	1366.67
56.58	1293.33
56.6	1333.33
56.62	1353.33
56.64	1466.67
56.66	1666.67
56.68	1453.33
56.7	1206.67
56.72	1533.33
56.74	1393.33
56.76	1440
56.78	1460
56.8	1606.67
56.82	1646.67
56.84	1506.67
56.86	1526.67
56.88	1753.33
56.9	1546.67
56.92	1793.33
56.94	1920
56.96	2040
56.98	2000
57	1993.33
57.02	2020
57.04	2120
57.06	2460
57.08	2260
57.1	2240
57.12	2520
57.14	2340
57.16	2333.33
57.18	2520
57.2	2393.33
57.22	2446.67
57.24	2333.33
57.26	2366.67
57.28	2406.67
57.3	2240
57.32	2246.67
57.34	2040
57.36	2040
57.38	1786.67
57.4	2093.33
57.42	1780
57.44	1673.33
57.46	1740
57.48	1713.33
57.5	1653.33
57.52	1660
57.54	1533.33
57.56	1406.67
57.58	1586.67
57.6	1446.67
57.62	1506.67
57.64	1586.67
57.66	1513.33
57.68	1393.33
57.7	1466.67
57.72	1366.67
57.74	1440
57.76	1326.67
57.78	1320
57.8	1540
57.82	1333.33
57.84	1260
57.86	1280
57.88	1240
57.9	1066.67
57.92	1353.33
57.94	1186.67
57.96	1246.67
57.98	1120
58	1193.33
58.02	1186.67
58.04	1146.67
58.06	1100
58.08	1320
58.1	1346.67
58.12	1120
58.14	1160
58.16	1193.33
58.18	1173.33
58.2	1026.67
58.22	1200
58.24	1080
58.26	1113.33
58.28	1300
58.3	1213.33
58.32	1146.67
58.34	1120
58.36	1220
58.38	1026.67
58.4	1033.33
58.42	1126.67
58.44	960
58.46	1113.33
58.48	1126.67
58.5	953.333
58.52	1053.33
58.54	1306.67
58.56	1106.67
58.58	1040
58.6	1186.67
58.62	1086.67
58.64	1046.67
58.66	1066.67
58.68	960
58.7	1066.67
58.72	1033.33
58.74	1133.33
58.76	1000
58.78	946.667
58.8	993.333
58.82	1160
58.84	1086.67
58.86	966.667
58.88	973.333
58.9	1046.67
58.92	1193.33
58.94	1020
58.96	973.333
58.98	1133.33
59	1200
59.02	946.667
59.04	1013.33
59.06	960
59.08	1100
59.1	1073.33
59.12	1026.67
59.14	980
59.16	1060
59.18	893.333
59.2	1080
59.22	1026.67
59.24	873.333
59.26	1026.67
59.28	993.333
59.3	980
59.32	1040
59.34	986.667
59.36	993.333
59.38	960
59.4	1060
59.42	953.333
59.44	1060
59.46	1193.33
59.48	940
59.5	1140
59.52	1026.67
59.54	1040
59.56	920
59.58	1066.67
59.6	1086.67
59.62	913.333
59.64	1100
59.66	966.667
59.68	1153.33
59.7	993.333
59.72	906.667
59.74	1086.67
59.76	926.667
59.78	946.667
59.8	1153.33
59.82	980
59.84	1093.33
59.86	1106.67
59.88	1080
59.9	1053.33
59.92	1080
59.94	1106.67
[truncated: 1,003 more rows]

## Sheet: Fig 2E VSM data
The VSM of magnetic Ni0.4Cu0.5Zn0.1Fe2O4 nanoparticles
H (Oe)	M (emu/g)
4965	19.9418
4914	19.8975
4865	19.8709
4810	19.838
4786	19.8177
4734	19.7696
4681	19.7291
4630	19.6937
4579	19.6456
4529	19.5937
4500	19.581
4452	19.5316
4399	19.4823
4350	19.4392
4294	19.3861
4243	19.343
4218	19.3266
4165	19.2772
4117	19.2177
4063	19.1721
4011	19.1456
3956	19.1051
3908	19.0481
3880	19.0329
3832	18.976
3778	18.9228
3729	18.8747
3676	18.8266
3626	18.7709
3600	18.738
3548	18.6899
3497	18.6329
3447	18.5772
3395	18.5316
3342	18.4734
3317	18.4443
3266	18.3886
3215	18.3506
3165	18.2899
3114	18.2228
3059	18.157
3034	18.1152
2987	18.0582
2931	17.9937
2881	17.9177
2829	17.8595
2779	17.7911
2728	17.7152
2702	17.6797
2652	17.6025
2600	17.5304
2550	17.4544
2498	17.3734
2448	17.3013
2370	17.2063
2318	17.1215
2268	17.038
2217	16.9456
2166	16.8608
2140	16.8089
2090	16.724
2038	16.6114
1989	16.5253
1936	16.3937
1885	16.2975
1859	16.2354
1808	16.1202
1758	15.9987
1706	15.8696
1657	15.738
1604	15.6127
1529	15.4759
1478	15.3329
1427	15.1886
1377	15.0304
1326	14.8696
1275	14.7101
1250	14.6076
1198	14.4392
1149	14.2418
1097	14.0329
1048	13.8101
996	13.5962
971	13.4835
920	13.2354
870	12.9823
819	12.7025
768	12.4101
718	12.2595
692	12.0823
643	11.7595
592	11.3924
542	11.0076
492	10.5835
442	10.1329
417	9.88228
367	9.3481
317	8.78228
268	8.18228
219	7.52152
169	6.77595
166	6.40127
99	5.57722
73	5.0962
39	4.3443
-12	3.77848
-63	2.58608
-111	1.36076
-137	0.72785
-187	-0.6
-236	-1.8481
-287	-3.11899
-336	-4.32025
-387	-5.45443
-411	-5.95823
-463	-6.95316
-512	-7.81899
-563	-8.61772
-612	-9.33544
-663	-9.96203
-688	-10.2544
-738	-10.7759
-790	-11.2721
-840	-11.481
-890	-11.9063
-939	-12.2709
-965	-12.4215
-1015	-12.7709
-1067	-13.0418
-1116	-13.3354
-1168	-13.6127
-1217	-13.8354
-1268	-14.0532
-1293	-14.1747
-1344	-14.3671
-1395	-14.5696
-1446	-14.7456
-1498	-14.9202
-1545	-15.0886
-1622	-15.2291
-1674	-15.3937
-1723	-15.5317
-1775	-15.681
-1825	-15.8
-1850	-15.862
-1902	-15.9937
-1952	-16.1076
-2003	-16.2203
-2053	-16.324
-2106	-16.4418
-2129	-16.4987
-2181	-16.5949
-2230	-16.6886
-2282	-16.8
-2332	-16.8823
-2383	-16.9848
-2459	-17.0798
-2511	-17.1633
-2561	-17.2392
-2613	-17.3152
-2662	-17.4038
-2712	-17.4962
-2740	-17.5165
-2790	-17.5848
-2840	-17.6671
-2891	-17.738
-2941	-17.8025
-2992	-17.8722
-3018	-17.9038
-3068	-17.9494
-3120	-18.0342
-3170	-18.0861
-3221	-18.1506
-3271	-18.1899
-3300	-18.219
-3348	-18.262
-3400	-18.3304
-3451	-18.3759
-3502	-18.4595
-3553	-18.5177
-3577	-18.5342
-3630	-18.6089
-3680	-18.6582
-3733	-18.7089
-3783	-18.7633
-3834	-18.8076
-3882	-18.8835
-3909	-18.8987
-3960	-18.9519
-4011	-19.0013
-4064	-19.0494
-4114	-19.0633
-4168	-19.1089
-4190	-19.1342
-4247	-19.1772
-4295	-19.2215
-4346	-19.2772
-4399	-19.3468
-4450	-19.3696
-4474	-19.3835
-4526	-19.4481
-4579	-19.4709
-4628	-19.5367
-4680	-19.5683
-4730	-19.6177
-4757	-19.638
-4807	-19.676
-4859	-19.7177
-4909	-19.7291
-4962	-19.781
-5012	-19.8089
-5040	-19.8329
-5091	-19.8671
-5146	-19.8937
-5194	-19.9481
-5245	-19.9785
-5299	-20.019
-5350	-20.0468
-5373	-20.081
-5427	-20.0924
-5478	-20.1456
-5528	-20.176
-5582	-20.2101
-5631	-20.2494
-5709	-20.2848
-5762	-20.3051
-5811	-20.338
-5866	-20.3608
-5913	-20.4013
-5942	-20.4317
-5991	-20.4633
-6046	-20.4835
-6095	-20.524
-6149	-20.5468
-6203	-20.5759
-6226	-20.6
-6276	-20.6329
-6330	-20.6519
-6381	-20.6873
-6432	-20.7253
-6484	-20.7456
-6411	-20.7721
-6562	-20.7797
-6614	-20.8089
-6666	-20.8456
-6716	-20.8709
-6773	-20.8899
-6819	-20.9152
-6849	-20.9215
-6901	-20.9696
-6950	-20.9861
-7003	-21.0316
-7057	-21.0506
-7107	-21.0747
-7138	-21.0823
-7190	-21.1127
-7244	-21.1392
-7289	-21.1595
-7346	-21.1873
-7393	-21.181
-7419	-21.2152
-7475	-21.2329
-7524	-21.2684
-7579	-21.3
-7629	-21.3165
-7683	-21.3342
-7705	-21.3494
-7761	-21.3823
-7810	-21.4025
-7861	-21.4329
-7915	-21.4608
-7969	-21.4785
-8019	-21.4975
-8045	-21.5215
-8101	-21.5418
-8150	-21.5658
-8209	-21.5835
-8254	-21.6063
-8306	-21.6241
-8331	-21.6342
-8384	-21.6544
-8442	-21.6646
-8490	-21.7
-8549	-21.7228
-8602	-21.7354
-8628	-21.7468
-8681	-21.7721
-8738	-21.7949
-8792	-21.8114
-8845	-21.8367
-8895	-21.8595
-8920	-21.8759
-8978	-21.8899
-9024	-21.9101
-9081	-21.9215
-9135	-21.9342
-9190	-21.9544
-9213	-21.9684
-9271	-21.9924
-9320	-22.0101
-9372	-22.0253
-9428	-22.0494
-9482	-22.0658
-9535	-22.0861
-9559	-22.1013
-9611	-22.119
-9665	-22.1304
-9723	-22.1468
-9772	-22.1721
-9827	-22.1937
-9904	-22.2203
-9944	-22.224
-9926	-22.2203
-9892	-22.2063
-9848	-22.1911
-9823	-22.1861
-9780	-22.1721
-9735	-22.1582
-9696	-22.1418
-9636	-22.1215
-9594	-22.1076
-9566	-22.0987
-9515	-22.081
-9471	-22.0608
-9427	-22.0494
-9370	-22.0266
-9322	-22.0101
-9396	-21.9987
-9241	-21.981
-9199	-21.9696
-9146	-21.9544
-9099	-21.9304
-9041	-21.9177
-8995	-21.9
-8968	-21.8924
-8915	-21.881
-8865	-21.862
-8823	-21.8392
-8767	-21.8203
-8718	-21.7975
-8692	-21.7924
-8638	-21.7684
-8591	-21.7481
-8534	-21.724
-8480	-21.7038
-8431	-21.6797
-8351	-21.6595
-8304	-21.638
-8252	-21.6266
-8203	-21.5975
-8154	-21.5747
-8129	-21.5658
-8079	-21.5468
-8028	-21.5215
-7975	-21.5013
-7925	-21.4772
-7873	-21.457
-7826	-21.4304
-7798	-21.4228
-7750	-21.4051
-7699	-21.3759
-7647	-21.3532
-7596	-21.338
-7541	-21.3177
-7522	-21.3013
-7469	-21.2797
-7421	-21.257
-7366	-21.2291
-7312	-21.2051
-7265	-21.1797
-7238	-21.1709
-7189	-21.1468
-7137	-21.1228
-7090	-21.1
-7034	-21.0823
-6985	-21.0481
-6955	-21.0354
-6908	-21.0063
-6857	-20.9785
-6801	-20.9506
-6753	-20.938
-6700	-20.9089
-6675	-20.8937
-6628	-20.8658
-6574	-20.8443
-6525	-20.8177
-6474	-20.7899
-6421	-20.762
-6366	-20.7329
-6342	-20.7215
-6293	-20.6886
-6240	-20.6506
-6194	-20.6228
-6140	-20.5949
-6091	-20.5671
-6010	-20.5203
-5961	-20.4873
-5908	-20.4747
-5859	-20.4317
-5807	-20.4051
-5782	-20.3873
-5732	-20.357
-5678	-20.3228
-5629	-20.2886
-5578	-20.2532
-5525	-20.2089
-5501	-20.1975
-5448	-20.1557
-5398	-20.1202
-5342	-20.0873
-5295	-20.0595
-5241	-20.0114
-5242	-19.9962
-5167	-19.9557
-5117	-19.9342
-5064	-19.8949
-5012	-19.8544
-4960	-19.819
-4912	-19.7785
-4888	-19.7646
-4832	-19.7177
-4783	-19.6734
-4731	-19.6367
-4687	-19.5873
-4629	-19.5557
-4605	-19.5203
-4552	-19.4835
-4504	-19.438
-4451	-19.4
-4401	-19.3582
-4349	-19.3114
-4271	-19.2709
-4220	-19.2266
-4173	-19.1646
-4122	-19.1139
-4069	-19.0772
-4042	-19.0557
-3994	-19.0038
-3939	-18.9519
-3891	-18.9038
-3837	-18.8519
-3788	-18.8063
-3737	-18.7456
-3712	-18.7152
-3659	-18.6734
-3609	-18.6127
-3560	-18.5722
-3507	-18.5051
-3431	-18.4405
-3382	-18.3848
-3329	-18.3354
-3278	-18.2658
-3228	-18.2139
-3178	-18.1494
-3152	-18.1304
-3101	-18.0646
-3049	-17.9962
-2999	-17.9392
-2949	-17.8683
-2896	-17.7949
-2870	-17.7633
-2820	-17.6899
-2769	-17.6228
-2720	-17.5494
-2668	--
-2617	-17.4329
-2593	-17.3886
-2541	-17.3127
-2490	-17.2279
-2441	-17.1633
-2390	-17.0696
-2339	-16.9861
-2288	-16.9089
-2261	-16.8608
-2212	-16.7709
-2161	-16.6671
-2111	-16.5823
-2058	-16.4494
-2008	-16.3785
-1982	-16.3177
-1934	-16.2165
-1880	-16.1025
-1832	-16.043
-1780	-15.9266
-1731	-15.7937
-1706	-15.7329
-1652	-15.5924
-1603	-15.4633
-1552	-15.3127
-1502	-15.1835
-1450	-15.0279
-1426	-14.9481
-1375	-14.781
-1325	-14.5975
-1273	-14.4354
-1225	-14.2456
-1172	-14.0443
-1123	-13.8481
-1046	-13.5253
-995	-13.3987
-944	-13.1506
-895	-12.8975
-843	-12.5861
-820	-12.4747
-768	-12.162
-719	-11.8114
-667	-11.5013
-618	-11.1089
-567	-10.7051
-541	-10.4595
-492	-10.0165
-440	-9.50759
-392	-8.96329
-341	-8.37722
-292	-7.71139
-218	-6.98228
-168	-6.20886
-130	-5.40253
-99	-4.84684
-56	-3.98354
-32	-3.45949
16	-2.30506
64	-1.08101
115	0.21772
163	1.4557
214	2.74684
262	3.93544
288	4.5481
338	5.64051
388	6.6481
438	7.53797
489	8.36456
538	8.73165
563	9.10886
614	9.75443
664	10.3329
716	10.8646
765	11.3304
817	11.7532
841	11.9494
890	12.2924
942	12.643
991	12.9278
1043	13.2266
1093	13.5038
1119	13.6203
1169	13.838
1221	14.0646
1270	14.2709
1321	14.4595
1371	14.5633
1397	14.662
1448	14.8532
1498	14.9962
1549	15.1772
1599	15.3215
1651	15.4696
1702	15.6076
1728	15.676
1778	15.7975
1829	15.9177
1879	16.0392
1931	16.1886
1981	16.2734
2006	16.3279
2058	16.4367
2108	16.5392
2161	16.5418
2210	16.6747
2263	16.7873
2286	16.8367
2339	16.938
2388	17.0101
2443	17.0987
2491	17.1797
2544	17.2671
2569	17.3089
2618	17.3924
2671	17.4608
2722	17.5342
2774	17.6253
2823	17.6937
2875	17.7595
2952	17.8633
3002	17.9013
3054	17.9519
3105	18.024
3160	18.0785
3184	18.1013
3234	18.1873
3286	18.2316
3338	18.2899
3390	18.3557
3441	18.4165
3469	18.4684
3517	18.5139
3570	18.5722
3619	18.6101
3672	18.6658
3723	18.719
3803	18.8025
3852	18.8114
3906	18.8861
3955	18.9468
4007	18.9873
4034	19.0076
4085	19.0595
4139	19.1177
4190	19.1582
4242	19.1987
4292	19.2468
4344	19.3013
4371	19.3139
4423	19.362
4474	19.3949
4528	19.4506
4580	19.4785
4631	19.5354
4706	19.5683
4760	19.6241
4811	19.662
4864	19.6924
4914	19.7329
4945	19.757
4992	19.7975
5048	19.8291
5099	19.8582
5153	19.9038
5203	19.9456
5228	19.9582
5282	20
5332	20.0405
5383	20.0798
5436	20.1291
5490	20.1354
5495	20.1608
5570	20.1797
5620	20.2076
5673	20.2456
5724	20.281
5779	20.3177
5828	20.3544
5853	20.3671
5906	20.4114
5960	20.4253
6011	20.462
6065	20.4899
6116	20.5101
6146	20.5506
6202	20.5747
6248	20.6089
6305	20.6367
6355	20.657
6405	20.6797
6434	20.7
6488	20.7316
6540	20.757
6591	20.7797
6645	20.8139
6697	20.8443
6725	20.8544
6779	20.8899
6829	20.9025
6881	20.9456
6934	20.9696
6986	20.9949
7047	21.0215
7119	21.0557
7178	21.0899
7225	21.1101
7282	21.1241
7333	21.1506
7359	21.1608
7410	21.1987
7466	21.2279
7519	21.243
7573	21.2671
7622	21.2848
7651	21.3076
7706	21.3405
7756	21.3582
7811	21.3823
7864	21.4
7915	21.4342
7945	21.4532
7997	21.4823
8047	21.4911
8107	21.5152
8157	21.5342
8208	21.562
8233	21.562
8290	21.5899
8344	21.6101
8394	21.6278
8454	21.6519
8502	21.6785
8558	21.6962
8578	21.7152
8632	21.7367
8687	21.7506
8747	21.7747
8799	21.7873
8849	21.8279
8927	21.8405
8979	21.8646
9034	21.8798
9091	21.8962
9144	21.9139
9175	21.9253
9223	21.9506
9283	21.9734
9332	21.9937
9384	22.0177
9443	22.0291
9467	22.0329
9519	22.057
9570	22.0772
9625	22.0911
9680	22.1215
9735	22.1342
9816	22.1506
9868	22.1709
9918	22.1899
9973	22.2076
9968	22.2076
9937	22.1987
9915	22.1937
9868	22.1823
9824	22.1709
9775	22.1582
9729	22.1354
9682	22.1317
9654	22.119
9607	22.1051
9557	22.0835
9507	22.0696
9458	22.0608
9411	22.0456
9393	22.0367
9336	22.0165
9283	22.0025
9234	21.9823
9180	21.962
9134	21.9443
9109	21.9329
9054	21.9139
9008	21.8975
8954	21.8848
8899	21.8646
8852	21.8456
8799	21.8279
8724	21.7949
8667	21.7772
8621	21.7608
8564	21.7443
8518	21.7228
8492	21.7114
8439	21.6924
8393	21.6709
8334	21.6506
8289	21.6317
8236	21.6139
8208	21.6101
8155	21.5861
8107	21.562
8051	21.5342
8001	21.5177
7950	21.4949
7922	21.4861
7871	21.4658
7823	21.4468
7770	21.4329
7719	21.4101
7665	21.3823
7640	21.3722
7593	21.3418
7535	21.324
7483	21.2975
7432	21.2797
7385	21.2519
7330	21.2291
7302	21.219
7256	21.1873
7199	21.1557
7153	21.1392
7097	21.1152
7049	21.0949
6964	21.062
6911	21.0354
6864	21.0063
6809	20.9835
6756	20.957
6732	20.9418
6678	20.919
6628	20.8899
6574	20.8646
6525	20.8367
6469	20.8101
6445	20.8038
6395	20.7658
6340	20.7354
6291	20.7165
6239	20.6873
6189	20.657
6112	20.6165
6054	20.5924
6005	20.562
5952	20.5228
5904	20.5
5849	20.4595
5823	20.4468
5770	20.419
5719	20.3772
5667	20.3494
5617	20.3101
5564	20.2696
5537	20.2532
5488	20.2139
5432	20.181
5383	20.143
5329	20.1051
5280	20.0911
5252	20.0722
5201	20.0367
5150	19.9987
5098	19.9595
5046	19.9228
4994	19.8658
4969	19.857
4914	19.8253
4866	19.7823
4813	19.7342
4761	19.6962
4709	19.6532
4657	19.6089
4634	19.5911
4581	19.5557
4530	19.5038
4477	19.4646
4427	19.4405
4376	19.4

## Sheet: Fig 2F  EDS of nanoparticles
The EDS of magnetic Ni0.4Cu0.5Zn0.1Fe2O4 nanoparticles
Energy (keV)	Counts
-0.2	0
-0.19	0
-0.18	0
-0.17	0
-0.16	0
-0.15	0
-0.14	0
-0.13	0
-0.12	0
-0.11	0
-0.1	0
-0.09	0
-0.08	0
-0.07	7
-0.06	24
-0.05	163
-0.04	580
-0.03	1457
-0.02	3179
-0.01	5670
0	8464
0.01	9973
0.02	9864
0.03	7860
0.04	5219
0.05	2838
0.06	1201
0.07	394
0.08	110
0.09	25
0.1	4
0.11	1
0.12	0
0.13	2
0.14	1
0.15	3
0.16	1
0.17	2
0.18	1
0.19	0
0.2	2
0.21	5
0.22	8
0.23	13
0.24	23
0.25	21
0.26	31
0.27	43
0.28	32
0.29	20
0.3	16
0.31	12
0.32	6
0.33	5
0.34	3
0.35	1
0.36	2
0.37	0
0.38	3
0.39	3
0.4	2
0.41	0
0.42	4
0.43	7
0.44	5
0.45	8
0.46	11
0.47	30
0.48	51
0.49	61
0.5	76
0.51	90
0.52	102
0.53	93
0.54	81
0.55	52
0.56	33
0.57	24
0.58	13
0.59	12
0.6	7
0.61	11
0.62	9
0.63	10
0.64	9
0.65	17
0.66	9
0.67	14
0.68	29
0.69	30
0.7	36
0.71	33
0.72	27
0.73	29
0.74	24
0.75	18
0.76	11
0.77	5
0.78	6
0.79	8
0.8	4
0.81	5
0.82	6
0.83	10
0.84	10
0.85	15
0.86	17
0.87	15
0.88	8
0.89	8
0.9	12
0.91	24
0.92	27
0.93	18
0.94	17
0.95	14
0.96	20
0.97	14
0.98	14
0.99	8
1	11
1.01	11
1.02	13
1.03	11
1.04	8
1.05	7
1.06	8
1.07	6
1.08	3
1.09	1
1.1	3
1.11	2
1.12	4
1.13	3
1.14	3
1.15	5
1.16	3
1.17	2
1.18	8
1.19	3
1.2	3
1.21	1
1.22	2
1.23	4
1.24	2
1.25	2
1.26	3
1.27	4
1.28	2
1.29	4
1.3	3
1.31	2
1.32	4
1.33	5
1.34	3
1.35	5
1.36	3
1.37	9
1.38	5
1.39	5
1.4	3
1.41	5
1.42	4
1.43	4
1.44	2
1.45	1
1.46	3
1.47	3
1.48	5
1.49	5
1.5	5
1.51	3
1.52	4
1.53	7
1.54	3
1.55	2
1.56	9
1.57	6
1.58	3
1.59	1
1.6	4
1.61	7
1.62	2
1.63	5
1.64	5
1.65	6
1.66	5
1.67	3
1.68	2
1.69	4
1.7	7
1.71	5
1.72	4
1.73	5
1.74	3
1.75	2
1.76	3
1.77	4
1.78	7
1.79	4
1.8	3
1.81	5
1.82	4
1.83	5
1.84	4
1.85	7
1.86	4
1.87	5
1.88	2
1.89	2
1.9	5
1.91	3
1.92	5
1.93	6
1.94	6
1.95	5
1.96	5
1.97	4
1.98	4
1.99	4
2	7
2.01	2
2.02	9
2.03	9
2.04	11
2.05	17
2.06	9
2.07	5
2.08	9
2.09	7
2.1	9
2.11	5
2.12	5
2.13	4
2.14	7
2.15	10
2.16	7
2.17	6
2.18	7
2.19	7
2.2	6
2.21	3
2.22	4
2.23	3
2.24	6
2.25	4
2.26	5
2.27	5
2.28	2
2.29	3
2.3	6
2.31	4
2.32	3
2.33	8
2.34	2
2.35	4
2.36	4
2.37	4
2.38	4
2.39	5
2.4	2
2.41	5
2.42	3
2.43	2
2.44	2
2.45	4
2.46	5
2.47	2
2.48	2
2.49	1
2.5	4
2.51	8
2.52	2
2.53	4
2.54	6
2.55	2
2.56	2
2.57	5
2.58	7
2.59	4
2.6	2
2.61	4
2.62	2
2.63	3
2.64	4
2.65	6
2.66	9
2.67	2
2.68	10
2.69	7
2.7	7
2.71	3
2.72	3
2.73	0
2.74	4
2.75	4
2.76	5
2.77	5
2.78	4
2.79	4
2.8	5
2.81	6
2.82	4
2.83	1
2.84	5
2.85	5
2.86	3
2.87	3
2.88	4
2.89	3
2.9	1
2.91	4
2.92	4
2.93	4
2.94	3
2.95	4
2.96	3
2.97	3
2.98	4
2.99	1
3	1
3.01	4
3.02	2
3.03	0
3.04	5
3.05	3
3.06	3
3.07	3
3.08	4
3.09	7
3.1	7
3.11	2
3.12	4
3.13	3
3.14	6
3.15	2
3.16	3
3.17	6
3.18	2
3.19	2
3.2	3
3.21	7
3.22	4
3.23	5
3.24	2
3.25	7
3.26	3
3.27	3
3.28	4
3.29	3
3.3	0
3.31	1
3.32	4
3.33	4
3.34	2
3.35	4
3.36	1
3.37	3
3.38	5
3.39	2
3.4	1
3.41	4
3.42	2
3.43	1
3.44	5
3.45	2
3.46	4
3.47	2
3.48	3
3.49	1
3.5	2
3.51	3
3.52	6
3.53	2
3.54	1
3.55	3
3.56	0
3.57	4
3.58	2
3.59	2
3.6	3
3.61	2
3.62	5
3.63	4
3.64	3
3.65	3
3.66	2
3.67	1
3.68	4
3.69	6
3.7	1
3.71	4
3.72	5
3.73	2
3.74	5
3.75	0
3.76	4
3.77	5
3.78	4
3.79	3
3.8	2
3.81	1
3.82	2
3.83	4
3.84	4
3.85	4
3.86	2
3.87	8
3.88	2
3.89	6
3.9	4
3.91	0
3.92	6
3.93	1
3.94	0
3.95	2
3.96	2
3.97	2
3.98	6
3.99	6
4	3
4.01	3
4.02	2
4.03	3
4.04	0
4.05	3
4.06	4
4.07	1
4.08	7
4.09	3
4.1	2
4.11	5
4.12	8
4.13	1
4.14	1
4.15	2
4.16	5
4.17	1
4.18	2
4.19	2
4.2	2
4.21	1
4.22	1
4.23	4
4.24	4
4.25	1
4.26	3
4.27	6
4.28	1
4.29	3
4.3	2
4.31	1
4.32	5
4.33	1
4.34	0
4.35	1
4.36	1
4.37	3
4.38	0
4.39	1
4.4	0
4.41	3
4.42	1
4.43	2
4.44	3
4.45	1
4.46	4
4.47	0
4.48	5
4.49	1
4.5	4
4.51	6
4.52	3
4.53	2
4.54	0
4.55	5
4.56	2
4.57	5
4.58	2
4.59	3
4.6	1
4.61	0
4.62	0
4.63	1
4.64	4
4.65	2
4.66	2
4.67	2
4.68	2
4.69	1
4.7	2
4.71	3
4.72	0
4.73	4
4.74	0
4.75	5
4.76	3
4.77	2
4.78	2
4.79	4
4.8	5
4.81	1
4.82	3
4.83	2
4.84	3
4.85	1
4.86	1
4.87	2
4.88	1
4.89	0
4.9	2
4.91	4
4.92	3
4.93	3
4.94	2
4.95	1
4.96	4
4.97	3
4.98	1
4.99	0
5	3
5.01	0
5.02	1
5.03	1
5.04	0
5.05	7
5.06	2
5.07	1
5.08	0
5.09	0
5.1	3
5.11	2
5.12	1
5.13	1
5.14	5
5.15	1
5.16	1
5.17	5
5.18	3
5.19	1
5.2	4
5.21	3
5.22	3
5.23	3
5.24	0
5.25	0
5.26	1
5.27	2
5.28	4
5.29	0
5.3	3
5.31	5
5.32	1
5.33	4
5.34	2
5.35	1
5.36	3
5.37	2
5.38	3
5.39	1
5.4	2
5.41	4
5.42	4
5.43	1
5.44	0
5.45	2
5.46	1
5.47	4
5.48	2
5.49	1
5.5	4
5.51	3
5.52	2
5.53	2
5.54	1
5.55	1
5.56	1
5.57	0
5.58	2
5.59	4
5.6	2
5.61	0
5.62	1
5.63	1
5.64	1
5.65	0
5.66	1
5.67	1
5.68	2
5.69	1
5.7	0
5.71	4
5.72	1
5.73	0
5.74	0
5.75	1
5.76	1
5.77	1
5.78	3
5.79	4
5.8	0
5.81	0
5.82	2
5.83	0
5.84	0
5.85	3
5.86	2
5.87	1
5.88	2
5.89	1
5.9	1
5.91	4
5.92	0
5.93	1
5.94	2
5.95	0
5.96	0
5.97	2
5.98	2
5.99	3
6	3
6.01	1
6.02	0
6.03	2
6.04	1
6.05	4
6.06	3
6.07	1
6.08	1
6.09	1
6.1	4
6.11	2
6.12	2
6.13	0
6.14	5
6.15	3
6.16	1
6.17	2
6.18	1
6.19	2
6.2	2
6.21	3
6.22	2
6.23	5
6.24	6
6.25	1
6.26	4
6.27	8
6.28	8
6.29	9
6.3	11
6.31	18
6.32	24
6.33	26
6.34	32
6.35	35
6.36	47
6.37	45
6.38	56
6.39	53
6.4	60
6.41	40
6.42	47
6.43	41
6.44	35
6.45	26
6.46	29
6.47	19
6.48	16
6.49	21
6.5	12
6.51	8
6.52	6
6.53	3
6.54	6
6.55	3
6.56	2
6.57	4
6.58	5
6.59	1
6.6	2
6.61	0
6.62	1
6.63	1
6.64	0
6.65	0
6.66	3
6.67	2
6.68	3
6.69	3
6.7	0
6.71	2
6.72	3
6.73	1
6.74	0
6.75	4
6.76	1
6.77	1
6.78	1
6.79	6
6.8	3
6.81	4
6.82	0
6.83	0
6.84	1
6.85	2
6.86	4
6.87	2
6.88	0
6.89	0
6.9	1
6.91	4
6.92	2
6.93	4
6.94	3
6.95	5
6.96	3
6.97	4
6.98	5
6.99	3
7	5
7.01	6
7.02	4
7.03	5
7.04	8
7.05	17
7.06	9
7.07	7
7.08	10
7.09	6
7.1	8
7.11	7
7.12	3
7.13	2
7.14	2
7.15	4
7.16	4
7.17	3
7.18	1
7.19	1
7.2	3
7.21	1
7.22	1
7.23	2
7.24	1
7.25	0
7.26	3
7.27	1
7.28	1
7.29	0
7.3	1
7.31	0
7.32	1
7.33	2
7.34	3
7.35	2
7.36	1
7.37	1
7.38	1
7.39	4
7.4	5
7.41	5
7.42	6
7.43	6
7.44	6
7.45	3
7.46	6
7.47	4
7.48	6
7.49	6
7.5	5
7.51	4
7.52	7
7.53	6
7.54	4
7.55	5
7.56	2
7.57	4
7.58	2
7.59	2
7.6	4
7.61	2
7.62	1
7.63	1
7.64	1
7.65	1
7.66	2
7.67	2
7.68	2
7.69	2
7.7	2
7.71	0
7.72	0
7.73	0
7.74	0
7.75	0
7.76	2
7.77	1
7.78	1
7.79	0
7.8	0
7.81	1
7.82	2
7.83	0
7.84	1
7.85	0
7.86	3
7.87	0
7.88	2
7.89	2
7.9	0
7.91	2
7.92	3
7.93	1
7.94	3
7.95	7
7.96	4
7.97	2
7.98	6
7.99	4
8	6
8.01	7
8.02	9
8.03	3
8.04	4
8.05	4
8.06	7
8.07	6
8.08	5
8.09	2
8.1	3
8.11	2
8.12	4
8.13	3
8.14	6
8.15	4
8.16	2
8.17	1
8.18	3
8.19	1
8.2	3
8.21	2
8.22	1
8.23	2
8.24	3
8.25	2
8.26	3
8.27	1
8.28	2
8.29	2
8.3	1
8.31	2
8.32	0
8.33	1
8.34	3
8.35	1
8.36	1
8.37	1
8.38	1
8.39	1
8.4	1
8.41	1
8.42	1
8.43	2
8.44	0
8.45	0
8.46	0
8.47	1
8.48	1
8.49	0
8.5	0
8.51	1
8.52	3
8.53	3
8.54	1
8.55	1
8.56	1
8.57	2
8.58	3
8.59	2
8.6	1
8.61	6
8.62	5
8.63	2
8.64	3
8.65	1
8.66	4
8.67	3
8.68	2
8.69	3
8.7	4
8.71	2
8.72	1
8.73	2
8.74	3
8.75	0
8.76	1
8.77	1
8.78	1
8.79	0
8.8	1
8.81	2
8.82	2
8.83	1
8.84	0
8.85	0
8.86	2
8.87	1
8.88	0
8.89	1
8.9	1
8.91	2
8.92	1
8.93	2
8.94	1
8.95	2
8.96	1
8.97	0
8.98	1
8.99	1
9	1
9.01	1
9.02	1
9.03	0
9.04	0
9.05	1
9.06	0
9.07	0
9.08	1
9.09	1
9.1	0
9.11	2
9.12	0
9.13	2
9.14	1
9.15	1
9.16	2
9.17	1
9.18	0
9.19	0
9.2	0
9.21	0
9.22	1
9.23	0
9.24	1
9.25	0
9.26	2
9.27	0
9.28	0
9.29	1
9.3	0
9.31	1
9.32	0
9.33	1
9.34	1
9.35	0
9.36	0
9.37	1
9.38	1
9.39	1
9.4	2
9.41	0
9.42	1
9.43	1
9.44	2
9.45	0
9.46	0
9.47	0
9.48	1
9.49	1
9.5	2
9.51	0
9.52	1
9.53	0
9.54	1
9.55	1
9.56	1
9.57	0
9.58	0
9.59	0
9.6	0
9.61	1
9.62	0
9.63	0
9.64	1
9.65	0
9.66	1
9.67	0
9.68	0
9.69	1
9.7	1
9.71	1
9.72	1
9.73	1
9.74	2
9.75	1
9.76	0
9.77	0
9.78	1
9.79	0
9.8	0
9.81	0
9.82	0
9.83	0
9.84	0
9.85	0
9.86	0
9.87	0
9.88	0
9.89	0
9.9	0
9.91	0
9.92	0
9.93	1
9.94	0
9.95	0
9.96	1
9.97	0
9.98	0
9.99	1
10	1
10.01	0
10.02	1
10.03	0
10.04	0
10.05	0
10.06	1
10.07	0
10.08	2
10.09	2
10.1	1
10.11	0
10.12	0
10.13	0
10.14	1
10.15	1
10.16	0
10.17	0
10.18	0
10.19	1
10.2	1
10.21	0
10.22	1
10.23	1
10.24	1
10.25	2
10.26	1
10.27	0
10.28	1
10.29	0
10.3	0
10.31	0
10.32	1
10.33	0
10.34	0
10.35	0
10.36	1
10.37	1
10.38	1
10.39	1
10.4	0
10.41	1
10.42	0
10.43	1
10.44	0
10.45	0
10.46	0
10.47	1
10.48	2
10.49	0
10.5	0
10.51	0
10.52	0
10.53	0
10.54	1
10.55	1
10.56	0
10.57	1
10.58	1
10.59	0
10.6	1
10.61	1
10.62	0
10.63	1
10.64	1
10.65	0
10.66	0
10.67	0
10.68	1
10.69	1
10.7	1
10.71	1
10.72	0
10.73	1
10.74	2
10.75	1
10.76	1
10.77	1
10.78	1
10.79	1
10.8	0
10.81	0
10.82	0
10.83	1
10.84	0
10.85	0
10.86	0
10.87	1
10.88	1
10.89	1
10.9	0
10.91	0
10.92	0
10.93	1
10.94	2
10.95	1
10.96	0
10.97	1
10.98	2
10.99	2
11	1
11.01	0
11.02	0
11.03	1
11.04	0
11.05	0
11.06	0
11.07	1
11.08	0
11.09	0
11.1	0
11.11	0
11.12	0
11.13	0
11.14	0
11.15	0
11.16	1
11.17	0
11.18	1
11.19	1
11.2	0
11.21	0
11.22	0
11.23	0
11.24	0
11.25	0
11.26	0
11.27	1
11.28	0
11.29	1
11.3	1
11.31	0
11.32	1
11.33	0
11.34	0
11.35	0
11.36	0
11.37	0
11.38	1
11.39	0
11.4	0
11.41	0
11.42	0
11.43	1
11.44	1
11.45	0
11.46	1
11.47	1
11.48	0
11.49	0
11.5	1
11.51	1
11.52	1
11.53	0
11.54	0
11.55	1
11.56	0
11.57	1
11.58	0
11.59	0
11.6	0
11.61	0
11.62	0
11.63	0
11.64	1
11.65	2
11.66	1
11.67	0
11.68	1
11.69	0
11.7	1
11.71	0
11.72	0
11.73	0
11.74	0
11.75	1
11.76	2
11.77	1
11.78	0
11.79	1
11.8	0
11.81	0
11.82	1
11.83	0
11.84	1
11.85	0
11.86	0
11.87	0
11.88	0
11.89	0
11.9	0
11.91	0
11.92	1
11.93	0
11.94	0
11.95	0
11.96	0
11.97	0
11.98	0
11.99	0
12	0
12.01	1
12.02	0
12.03	1
12.04	1
12.05	0
12.06	0
12.07	1
12.08	0
12.09	0
12.1	1
12.11	0
12.12	0
12.13	0
12.14	1
12.15	1
12.16	0
12.17	0
12.18	0
12.19	1
12.2	1
12.21	0
12.22	0
12.23	1
12.24	0
12.25	1
12.26	0
12.27	0
12.28	2
12.29	2
12.3	0
12.31	0
12.32	0
12.33	0
12.34	1
12.35	1
12.36	0
12.37	0
12.38	0
12.39	0
12.4	1
12.41	1
12.42	0
12.43	0
12.44	0
12.45	0
12.46	0
12.47	0
12.48	1
12.49	0
12.5	0
12.51	0
12.52	1
12.53	0
12.54	0
12.55	0
12.56	1
12.57	0
12.58	0
12.59	0
12.6	1
12.61	0
12.62	0
12.63	0
12.64	1
12.65	0
12.66	0
12.67	0
12.68	0
12.69	0
12.7	0
12.71	0
12.72	0
12.73	0
12.74	0
12.75	0
12.76	0
12.77	0
12.78	0
12.79	0
12.8	1
12.81	0
12.82	0
12.83	0
12.84	1
12.85	0
12.86	0
12.87	0
12.88	0
12.89	0
12.9	0
12.91	0
12.92	0
12.93	0
12.94	0
12.95	1
12.96	0
12.97	1
12.98	1
12.99	0
13	0
13.01	0
13.02	0
13.03	0
13.04	1
13.05	0
13.06	0
13.07	0
13.08	0
13.09	0
13.1	0
13.11	0
13.12	1
13.13	0
13.14	0
13.15	1
13.16	0
13.17	0
13.18	0
13.19	0
13.2	0
13.21	0
13.22	0
13.23	1
13.24	0
13.25	0
13.26	0
13.27	1
13.28	0
13.29	0
13.3	0
13.31	0
13.32	0
13.33	0
13.34	0
13.35	0
13.36	0
13.37	0
13.38	0
13.39	0
13.4	0
13.41	0
13.42	0
13.43	0
13.44	1
13.45	0
13.46	1
13.47	0
13.48	0
13.49	0
13.5	0
13.51	0
13.52	0
13.53	0
13.54	0
13.55	0
13.56	0
13.57	0
13.58	0
13.59	0
13.6	1
13.61	0
13.62	0
13.63	0
13.64	0
13.65	0
13.66	0
13.67	0
13.68	0
13.69	0
13.7	0
13.71	1
13.72	1
13.73	0
13.74	0
13.75	0
13.76	0
13.77	0
13.78	1
13.79	0
13.8	0
13.81	0
13.82	1
13.83	0
13.84	0
13.85	0
13.86	0
13.87	0
13.88	1
13.89	0
13.9	1
13.91	1
13.92	0
13.93	0
13.94	0
13.95	0
13.96	0
13.97	0
13.98	0
13.99	0
14	0
14.01	0
14.02	0
14.03	0
14.04	0
14.05	0
14.06	0
14.07	0
14.08	0
14.09	0
14.1	0
14.11	0
14.12	0
14.13	0
14.14	1
14.15	1
14.16	0
14.17	0
14.18	0
14.19	0
14.2	0
14.21	0
14.22	0
14.23	0
14.24	0
14.25	0
14.26	0
14.27	0
14.28	0
14.29	0
14.3	0
14.31	0
14.32	0
14.33	0
14.34	0
14.35	0
14.36	0
14.37	0
14.38	0
14.39	0
14.4	1
14.41	1
14.42	0
14.43	0
14.44	0
14.45	0
14.46	0
14.47	0
14.48	0
14.49	0
14.5	0
14.51	0
14.52	0
14.53	0
14.54	0
14.55	0
14.56	0
14.57	0
14.58	0
14.59	0
14.6	0
14.61	0
14.62	0
14.63	0
14.64	0
14.65	0
14.66	0
14.67	0
14.68	0
14.69	0
14.7	0
14.71	0
14.72	0
14.73	0
14.74	0
14.75	0
14.76	0
14.77	0
14.78	0
14.79	0
14.8	0
14.81	0
14.82	0
14.83	0
14.84	0
14.85	0
14.86	0
14.87	0
14.88	0
14.89	0
14.9	0
14.91	0
14.92	0
14.93	0
14.94	0
14.95	0
14.96	0
14.97	1
14.98	0
14.99	0
15	0
15.01	0
15.02	0
15.03	0
15.04	0
15.05	0
15.06	0
15.07	0
15.08	0
15.09	0
15.1	1
15.11	0
15.12	0
15.13	0
15.14	0
15.15	0
15.16	0
15.17	0
15.18	0
15.19	0
15.2	0
15.21	0
15.22	0
15.23	0
15.24	0
15.25	0
15.26	0
15.27	0
15.28	0
15.29	0
15.3	0
15.31	0
15.32	0
15.33	0
15.34	0
15.35	0
15.36	0
15.37	0
15.38	0
15.39	0
15.4	0
15.41	0
15.42	0
15.43	0
15.44	0
15.45	0
15.46	0
15.47	0
15.48	0
15.49	0
15.5	0
15.51	0
15.52	0
15.53	0
15.54	0
15.55	0
15.56	0
15.57	0
15.58	0
15.59	0
15.6	0
15.61	0
15.62	0
15.63	0
15.64	0
15.65	0
15.66	0
15.67	0
15.68	0
15.69	0
15.7	0
15.71	0
15.72	0
15.73	0
15.74	0
15.75	0
15.76	0
15.77	0
15.78	0
15.79	0
15.8	0
15.81	0
15.82	0
15.83	0
15.84	0
15.85	0
15.86	0
15.87	0
15.88	0
15.89	0
15.9	0
15.91	0
15.92	0
15.93	0
15.94	0
15.95	0
15.96	0
15.97	0
15.98	0
15.99	0
16	0
16.01	0
16.02	0
16.03	0
16.04	0
16.05	0
16.06	0
16.07	0
16.08	0
16.09	0
16.1	0
16.11	0
16.12	0
16.13	0
16.14	0
16.15	0
16.16	0
16.17	0
16.18	0
16.19	0
16.2	0
16.21	0
16.22	0
16.23	0
16.24	0
16.25	0
16.26	0
16.27	0
16.28	0
16.29	0
16.3	0
16.31	0
16.32	0
16.33	0
16.34	0
16.35	0
16.36	0
16.37	0
16.38	0
16.39	0
16.4	0
16.41	0
16.42	0
16.43	0
16.44	0
16.45	0
16.46	0
16.47	0
16.48	0
16.49	0
16.5	0
16.51	0
16.52	0
16.53	0
16.54	0
16.55	0
16.56	0
16.57	0
16.58	0
16.59	0
16.6	0
16.61	0
16.62	0
16.63	0
16.64	0
16.65	0
16.66	0
16.67	0
16.68	0
16.69	0
16.7	0
16.71	0
16.72	0
16.73	0
16.74	0
16.75	0
16.76	0
16.77	0
16.78	0
16.79	0
16.8	0
16.81	0
16.82	0
16.83	0
16.84	0
16.85	0
16.86	0
16.87	0
16.88	0
16.89	0
16.9	0
16.91	0
16.92	0
16.93	0
16.94	0
16.95	0
16.96	0
16.97	0
16.98	0
16.99	0
17	0
17.01	0
17.02	0
17.03	0
17.04	0
17.05	0
17.06	0
17.07	0
17.08	0
17.09	0
17.1	0
17.11	0
17.12	0
17.13	0
17.14	0
17.15	0
17.16	0
17.17	0
17.18	0
17.19	0
17.2	0
17.21	0
17.22	0
17.23	0
17.24	0
17.25	0
17.26	0
17.27	0
17.28	0
17.29	0
17.3	0
17.31	0
17.32	0
17.33	0
17.34	0
17.35	0
17.36	0
17.37	0
17.38	0
17.39	0
17.4	0
17.41	0
17.42	0
17.43	0
17.44	0
17.45	0
17.46	0
17.47	0
17.48	0
17.49	0
17.5	0
17.51	0
17.52	0
17.53	0
17.54	0
17.55	0
17.56	0
17.57	0
17.58	0
17.59	0
17.6	0
17.61	0
17.62	0
17.63	0
17.64	0
17.65	0
17.66	0
17.67	0
17.68	0
17.69	0
17.7	0
17.71	0
17.72	0
17.73	0
17.74	0
17.75	0
17.76	0
17.77	0
17.78	0
17.79	0
17.8	0
17.81	0
17.82	0
17.83	0
17.84	0
17.85	0
17.86	0
17.87	0
17.88	0
17.89	0
17.9	0
17.91	0
17.92	0
17.93	0
17.94	0
17.95	0
17.96	0
17.97	0
17.98	0
17.99	0
18	0
18.01	0
18.02	0
18.03	0
18.04	0
18.05	0
18.06	0
18.07	0
18.08	0
18.09	0
18.1	0
18.11	0
18.12	0
18.13	0
18.14	0
18.15	0
18.16	0
18.17	0
18.18	0
18.19	0
18.2	0
18.21	0
18.22	0
18.23	0
18.24	0
18.25	0
18.26	0
18.27	0
18.28	0
18.29	0
18.3	0
18.31	0
18.32	0
18.33	0
18.34	0
18.35	0
18.36	0
18.37	0
18.38	0
18.39	0
18.4	0
18.41	0
18.42	0
18.43	0
18.44	0
18.45	0
18.46	0
18.47	0
18.48	0
18.49	0
18.5	0
18.51	0
18.52	0
18.53	0
18.54	0
18.55	0
18.56	0
18.57	0
18.58	0
18.59	0
18.6	0
18.61	0
18.62	0
18.63	0
18.64	0
18.65	0
18.66	0
18.67	0
18.68	0
18.69	0
18.7	0
18.71	0
18.72	0
18.73	0
18.74	0
18.75	0
18.76	0
18.77	0
18.78	0
18.79	0
18.8	0
18.81	0
18.82	0
18.83	0
18.84	0
18.85	0
18.86	0
18.87	0
18.88	0
18.89	0
18.9	0
18.91	0
18.92	0
18.93	0
18.94	0
18.95	0
18.96	0
18.97	0
18.98	0
18.99	0
19	0
19.01	0
19.02	0
19.03	0
19.04	0
19.05	0
19.06	0
19.07	0
19.08	0
19.09	0
19.1	0
19.11	0
19.12	0
19.13	0
19.14	0
19.15	0
19.16	0
19.17	0
19.18	0
19.19	0
19.2	0
19.21	0
19.22	0
19.23	0
19.24	0
19.25	0
19.26	0
19.27	0
19.28	0
19.29	0
19.3	0
19.31	0
19.32	0
19.33	0
19.34	0
19.35	0
19.36	0
19.37	0
19.38	0
19.39	0
19.4	0
19.41	0
19.42	0
19.43	0
19.44	0
19.45	0
19.46	0
19.47	0
19.48	0
19.49	0
19.5	0
19.51	0
19.52	0
19.53	0
19.54	0
19.55	0
19.56	0
19.57	0
19.58	0
19.59	0
19.6	0
19.61	0
19.62	0
19.63	0
19.64	0
19.65	0
19.66	0
19.67	0
19.68	0
19.69	0
19.7	0
19.71	0
19.72	0
19.73	0
19.74	0
19.75	0
19.76	0
19.77	0
[truncated: 50 more rows]

## Sheet: Fig 2G BET
The BET of magnetic Ni0.4Cu0.5Zn0.1Fe2O4 nanoparticles
N2 adsorption/desorption isotherms					Porosity distribution map
Relative Pressure (P•Po-1)	Quantity Adsorbed (cm3•g-1)	Relative Pressure (P•Po-1)	Quantity Adsorbed (cm3•g-1)		Diameter (nm)	dV/dD Pore Volume (cm3•g-1·nm)
0.05373	33.1074	0.99244	204.944		56.2558	9.88274e-05
0.08255	35.8883	0.95953	193.178		32.5402	0.00108
0.11917	38.8041	0.92649	179.967		21.8112	0.0032
0.15419	41.3082	0.89331	165.54		16.0253	0.00605
0.1892	43.6818	0.8568	150.462		12.6376	0.00871
0.2243	46.0018	0.82203	138.213		10.4798	0.01141
0.25935	48.3173	0.7885	127.844		8.91092	0.01444
0.29459	50.6777	0.75323	117.98		7.70945	0.01731
0.32979	53.103	0.71772	109.106		6.7821	0.02005
0.36392	55.5509	0.68273	101.237		6.04127	0.02242
0.39882	58.175	0.6476	94.1356		5.43005	0.02441
0.43416	61.085	0.61234	87.7329		4.91738	0.02603
0.46897	64.2181	0.57717	81.9796		4.47998	0.02751
0.50355	67.6286	0.54193	76.74		4.10119	0.02839
0.53844	71.358	0.50673	71.9932		3.77608	0.03865
0.57335	75.3772	0.47295	66.8753		3.48021	0.04326
0.60802	79.7603	0.43663	61.4576		3.2125	0.02571
0.64299	84.6019	0.40167	58.0087		2.97609	0.01787
0.67783	89.9489	0.36731	55.3449		2.75475	0.01645
0.71267	95.8688	0.33115	52.7597		2.55012	0.01597
0.74736	102.487	0.29629	50.3774		2.36124	0.01551
0.7823	109.942	0.26118	48.0498		2.18227	0.01458
0.8168	118.426	0.22608	45.7774		2.01076	0.01412
0.85145	128.59	0.19091	43.4912		1.85159	0.01378
0.88617	141.123	0.15848	41.326
0.92047	156.882	0.12034	38.6477
0.95535	177.114	0.08535	35.8819
0.99244	204.944	0.05043	32.4643

## Sheet: Fig 3B EDS of  nanocomposite
The EDS of magnetic Ni0.4Cu0.5Zn0.1Fe2O4 -SiO2-GA nanoparticles
Energy (keV)	Counts
-0.4	0
-0.38	0
-0.36	0
-0.34	0
-0.32	0
-0.3	0
-0.28	0
-0.26	0
-0.24	0
-0.22	0
-0.2	0
-0.18	0
-0.16	0
-0.14	0
-0.12	0
-0.1	0
-0.08	0
-0.06	0
-0.04	31
-0.02	542
0	2971
0.02	7148
0.04	5459
0.06	1596
0.08	376
0.1	266
0.12	219
0.14	187
0.16	161
0.18	126
0.2	126
0.22	185
0.24	481
0.26	912
0.28	879
0.3	421
0.32	171
0.34	131
0.36	142
0.38	186
0.4	209
0.42	243
0.44	370
0.46	896
0.48	2827
0.5	7670
0.52	11562
0.54	8432
0.56	3248
0.58	977
0.6	782
0.62	854
0.64	737
0.66	1009
0.68	2083
0.7	3346
0.72	3171
0.74	1891
0.76	868
0.78	489
0.8	506
0.82	804
0.84	1189
0.86	1341
0.88	1183
0.9	1385
0.92	2014
0.94	2153
0.96	1572
0.98	957
1	729
1.02	723
1.04	661
1.06	468
1.08	269
1.1	160
1.12	152
1.14	130
1.16	131
1.18	137
1.2	142
1.22	124
1.24	136
1.26	151
1.28	134
1.3	131
1.32	133
1.34	128
1.36	120
1.38	113
1.4	133
1.42	139
1.44	156
1.46	205
1.48	210
1.5	226
1.52	205
1.54	169
1.56	149
1.58	133
1.6	138
1.62	157
1.64	170
1.66	314
1.68	880
1.7	2202
1.72	3945
1.74	5040
1.76	4463
1.78	2760
1.8	1257
1.82	579
1.84	355
1.86	238
1.88	165
1.9	126
1.92	116
1.94	107
1.96	100
1.98	88
2	104
2.02	103
2.04	88
2.06	83
2.08	95
2.1	84
2.12	94
2.14	86
2.16	85
2.18	71
2.2	70
2.22	79
2.24	81
2.26	87
2.28	78
2.3	81
2.32	82
2.34	82
2.36	83
2.38	83
2.4	78
2.42	80
2.44	76
2.46	73
2.48	85
2.5	73
2.52	74
2.54	68
2.56	76
2.58	81
2.6	83
2.62	95
2.64	102
2.66	92
2.68	75
2.7	62
2.72	68
2.74	66
2.76	66
2.78	60
2.8	61
2.82	66
2.84	72
2.86	68
2.88	70
2.9	61
2.92	58
2.94	54
2.96	53
2.98	58
3	65
3.02	65
3.04	54
3.06	62
3.08	57
3.1	66
3.12	60
3.14	58
3.16	56
3.18	59
3.2	63
3.22	68
3.24	55
3.26	73
3.28	82
3.3	69
3.32	81
3.34	83
3.36	72
3.38	63
3.4	62
3.42	55
3.44	52
3.46	53
3.48	53
3.5	53
3.52	50
3.54	54
3.56	53
3.58	53
3.6	42
3.62	48
3.64	53
3.66	58
3.68	58
3.7	62
3.72	64
3.74	51
3.76	59
3.78	45
3.8	38
3.82	51
3.84	44
3.86	39
3.88	44
3.9	56
3.92	51
3.94	45
3.96	45
3.98	56
4	48
4.02	54
4.04	43
4.06	47
4.08	43
4.1	43
4.12	50
4.14	38
4.16	42
4.18	39
4.2	44
4.22	49
4.24	51
4.26	52
4.28	46
4.3	37
4.32	38
4.34	48
4.36	42
4.38	45
4.4	47
4.42	37
4.44	39
4.46	46
4.48	43
4.5	40
4.52	37
4.54	50
4.56	45
4.58	52
4.6	55
4.62	56
4.64	58
4.66	54
4.68	62
4.7	53
4.72	47
4.74	46
4.76	43
4.78	35
4.8	38
4.82	39
4.84	42
4.86	41
4.88	40
4.9	46
4.92	45
4.94	37
4.96	44
4.98	47
5	40
5.02	38
5.04	39
5.06	38
5.08	38
5.1	38
5.12	39
5.14	36
5.16	35
5.18	45
5.2	45
5.22	40
5.24	36
5.26	34
5.28	35
5.3	37
5.32	37
5.34	40
5.36	36
5.38	41
5.4	43
5.42	42
5.44	36
5.46	33
5.48	41
5.5	36
5.52	32
5.54	34
5.56	33
5.58	33
5.6	38
5.62	40
5.64	30
5.66	31
5.68	37
5.7	37
5.72	37
5.74	43
5.76	40
5.78	36
5.8	31
5.82	30
5.84	38
5.86	45
5.88	34
5.9	31
5.92	32
5.94	38
5.96	33
5.98	38
6	35
6.02	27
6.04	32
6.06	42
6.08	37
6.1	36
6.12	36
6.14	43
6.16	52
6.18	42
6.2	66
6.22	73
6.24	142
6.26	298
6.28	552
6.3	1103
6.32	1889
6.34	2957
6.36	4039
6.38	4908
6.4	5202
6.42	4944
6.44	4146
6.46	2998
6.48	1819
6.5	1029
6.52	527
6.54	257
6.56	127
6.58	63
6.6	47
6.62	40
6.64	33
6.66	34
6.68	35
6.7	42
6.72	37
6.74	40
6.76	44
6.78	40
6.8	51
6.82	71
6.84	114
6.86	147
6.88	173
6.9	231
6.92	299
6.94	317
6.96	382
6.98	470
7	550
7.02	646
7.04	715
7.06	704
7.08	660
7.1	536
7.12	389
7.14	271
7.16	171
7.18	98
7.2	65
7.22	51
7.24	48
7.26	38
7.28	34
7.3	45
7.32	70
7.34	116
7.36	166
7.38	293
7.4	452
7.42	580
7.44	722
7.46	822
7.48	819
7.5	721
7.52	588
7.54	435
7.56	290
7.58	192
7.6	113
7.62	75
7.64	62
7.66	44
7.68	38
7.7	32
7.72	31
7.74	38
7.76	38
7.78	41
7.8	48
7.82	55
7.84	53
7.86	88
7.88	129
7.9	224
7.92	433
7.94	764
7.96	1192
7.98	1622
8	2130
8.02	2394
8.04	2601
8.06	2432
8.08	2043
8.1	1578
8.12	1143
8.14	756
8.16	433
8.18	263
8.2	171
8.22	151
8.24	137
8.26	125
8.28	127
8.3	120
8.32	106
8.34	85
8.36	60
8.38	45
8.4	41
8.42	29
8.44	29
8.46	31
8.48	47
8.5	62
8.52	84
8.54	115
8.56	154
8.58	183
8.6	212
8.62	216
8.64	224
8.66	217
8.68	167
8.7	129
8.72	108
8.74	100
8.76	92
8.78	111
8.8	149
8.82	215
8.84	268
8.86	327
8.88	380
8.9	379
8.92	383
8.94	322
8.96	245
8.98	189
9	148
9.02	93
9.04	51
9.06	39
9.08	34
9.1	23
9.12	19
9.14	17
9.16	17
9.18	17
9.2	12
9.22	22
9.24	18
9.26	19
9.28	13
9.3	12
9.32	18
9.34	22
9.36	27
9.38	18
9.4	15
9.42	17
9.44	26
9.46	28
9.48	22
9.5	30
9.52	30
9.54	30
9.56	47
9.58	45
9.6	32
9.62	34
9.64	31
9.66	20
9.68	16
9.7	14
9.72	17
9.74	14
9.76	19
9.78	19
9.8	17
9.82	18
9.84	18
9.86	18
9.88	18
9.9	14
9.92	19
9.94	18
9.96	17
9.98	21
10	19
10.02	24
10.04	17
10.06	15
10.08	14
10.1	13
10.12	18
10.14	12
10.16	11
10.18	13
10.2	15
10.22	14
10.24	9
10.26	14
10.28	15
10.3	13
10.32	10
10.34	14
10.36	16
10.38	15
10.4	15
10.42	17
10.44	13
10.46	16
10.48	17
10.5	22
10.52	14
10.54	11
10.56	13
10.58	15
10.6	14
10.62	12
10.64	13
10.66	13
10.68	12
10.7	8
10.72	10
10.74	11
10.76	18
10.78	10
10.8	9
10.82	11
10.84	15
10.86	15
10.88	11
10.9	13
10.92	18
10.94	10
10.96	11
10.98	16
11	14
11.02	14
11.04	12
11.06	12
11.08	10
11.1	20
11.12	20
11.14	12
11.16	17
11.18	14
11.2	13
11.22	13
11.24	15
11.26	15
11.28	12
11.3	13
11.32	17
11.34	15
11.36	14
11.38	13
11.4	14
11.42	15
11.44	16
11.46	12
11.48	9
11.5	8
11.52	10
11.54	12
11.56	15
11.58	9
11.6	17
11.62	17
11.64	9
11.66	13
11.68	14
11.7	13
11.72	13
11.74	11
11.76	10
11.78	9
11.8	10
11.82	12
11.84	16
11.86	13
11.88	15
11.9	17
11.92	13
11.94	13
11.96	13
11.98	12
12	12
12.02	11
12.04	10
12.06	12
12.08	10
12.1	10
12.12	11
12.14	10
12.16	11
12.18	16
12.2	13
12.22	10
12.24	12
12.26	12
12.28	13
12.3	13
12.32	11
12.34	15
12.36	14
12.38	20
12.4	16
12.42	12
12.44	13
12.46	12
12.48	11
12.5	10
12.52	14
12.54	9
12.56	14
12.58	16
12.6	17
12.62	16
12.64	13
12.66	15
12.68	9
12.7	10
12.72	11
12.74	9
12.76	10
12.78	12
12.8	13
12.82	12
12.84	12
12.86	14
12.88	12
12.9	13
12.92	13
12.94	14
12.96	10
12.98	10
13	12
13.02	13
13.04	9
13.06	7
13.08	6
13.1	7
13.12	6
13.14	7
13.16	7
13.18	8
13.2	12
13.22	9
13.24	7
13.26	13
13.28	14
13.3	11
13.32	14
13.34	12
13.36	8
13.38	9
13.4	7
13.42	7
13.44	11
13.46	14
13.48	14
13.5	7
13.52	10
13.54	9
13.56	8
13.58	9
13.6	12
13.62	14
13.64	14
13.66	12
13.68	10
13.7	7
13.72	12
13.74	11
13.76	11
13.78	12
13.8	9
13.82	9
13.84	12
13.86	12
13.88	11
13.9	11
13.92	13
13.94	10
13.96	7
13.98	5
14	8
14.02	14
14.04	11
14.06	9
14.08	9
14.1	11
14.12	10
14.14	9
14.16	6
14.18	10
14.2	11
14.22	8
14.24	9
14.26	13
14.28	11
14.3	11
14.32	14
14.34	11
14.36	19
14.38	15
14.4	13
14.42	15
14.44	18
14.46	14
14.48	13
14.5	10
14.52	7
14.54	9
14.56	8
14.58	9
14.6	10
14.62	9
14.64	8
14.66	8
14.68	12
14.7	9
14.72	5
14.74	7
14.76	8
14.78	12
14.8	11
14.82	8
14.84	9
14.86	7
14.88	7
14.9	12
14.92	8
14.94	9
14.96	10
14.98	9
15	6
15.02	11
15.04	10
15.06	6
15.08	6
15.1	10
15.12	9
15.14	9
15.16	10
15.18	7
15.2	7
15.22	9
15.24	6
15.26	13
15.28	12
15.3	4
15.32	10
15.34	12
15.36	10
15.38	7
15.4	6
15.42	7
15.44	7
15.46	6
15.48	9
15.5	10
15.52	6
15.54	7
15.56	8
15.58	4
15.6	6
15.62	8
15.64	10
15.66	7
15.68	6
15.7	8
15.72	15
15.74	12
15.76	9
15.78	5
15.8	5
15.82	7
15.84	9
15.86	5
15.88	7
15.9	6
15.92	3
15.94	8
15.96	6
15.98	4
16	5
16.02	9
16.04	9
16.06	8
16.08	8
16.1	12
16.12	10
16.14	9
16.16	5
16.18	5
16.2	8
16.22	8
16.24	5
16.26	4
16.28	6
16.3	6
16.32	6
16.34	6
16.36	6
16.38	5
16.4	4
16.42	9
16.44	7
16.46	4
16.48	5
16.5	5
16.52	6
16.54	7
16.56	3
16.58	6
16.6	3
16.62	6
16.64	5
16.66	4
16.68	5
16.7	7
16.72	4
16.74	7
16.76	8
16.78	8
16.8	5
16.82	5
16.84	6
16.86	7
16.88	7
16.9	6
16.92	4
16.94	6
16.96	6
16.98	8
17	8
17.02	7
17.04	6
17.06	6
17.08	5
17.1	3
17.12	6
17.14	6
17.16	5
17.18	5
17.2	9
17.22	5
17.24	3
17.26	4
17.28	6
17.3	7
17.32	3
17.34	7
17.36	10
17.38	6
17.4	4
17.42	7
17.44	12
17.46	6
17.48	6
17.5	6
17.52	7
17.54	6
17.56	6
17.58	5
17.6	3
17.62	3
17.64	4
17.66	5
17.68	7
17.7	6
17.72	4
17.74	4
17.76	4
17.78	5
17.8	8
17.82	10
17.84	10
17.86	9
17.88	8
17.9	3
17.92	4
17.94	6
17.96	5
17.98	6
18	7
18.02	6
18.04	3
18.06	5
18.08	7
18.1	5
18.12	5
18.14	3
18.16	4
18.18	5
18.2	4
18.22	6
18.24	6
18.26	5
18.28	3
18.3	6
18.32	10
18.34	7
18.36	2
18.38	2
18.4	6
18.42	6
18.44	2
18.46	4
18.48	7
18.5	6
18.52	4
18.54	5
18.56	7
18.58	8
18.6	9
18.62	8
18.64	4
18.66	3
18.68	8
18.7	6
18.72	6
18.74	6
18.76	5
18.78	4
18.8	3
18.82	4
18.84	6
18.86	10
18.88	8
18.9	6
18.92	3
18.94	6
18.96	3
18.98	6
19	6
19.02	6
19.04	4
19.06	4
19.08	5
19.1	5
19.12	4
19.14	4
19.16	5
19.18	6
19.2	4
19.22	4
19.24	5
19.26	4
19.28	2
19.3	3
19.32	4
19.34	3
19.36	6
19.38	6
19.4	5
19.42	3
19.44	1
19.46	4
19.48	5
19.5	3
19.52	5
19.54	5
19.56	4
19.58	3
19.6	2
19.62	2
19.64	4
19.66	3
19.68	4
19.7	7
19.72	7
19.74	2
19.76	4
19.78	7
19.8	6
19.82	4
19.84	4
19.86	5
19.88	2
19.9	0
19.92	5
19.94	4
19.96	4
19.98	2
20	0
20.02	1
20.04	1
20.06	2
20.08	4
20.1	4
20.12	4
20.14	5
20.16	5
20.18	1
20.2	2
20.22	7
20.24	3
20.26	5
20.28	5
20.3	4
20.32	3
20.34	4
20.36	3
20.38	2
20.4	3
20.42	5
20.44	7
20.46	5
20.48	3
20.5	3
20.52	4
20.54	3
20.56	4
20.58	5
20.6	2
20.62	2
20.64	4
20.66	3
20.68	3
20.7	5
20.72	2
20.74	4
20.76	4
20.78	5
20.8	3
20.82	3
20.84	4
20.86	2
20.88	5
20.9	5
20.92	4
20.94	5
20.96	4
20.98	4
21	3
21.02	3
21.04	2
21.06	2
21.08	5
21.1	2
21.12	2
21.14	1
21.16	1
21.18	2
21.2	3
21.22	2
21.24	2
21.26	3
21.28	5
21.3	2
21.32	4
21.34	4
21.36	5
21.38	3
21.4	1
21.42	3
21.44	3
21.46	2
21.48	3
21.5	4
21.52	4
21.54	3
21.56	2
21.58	2
21.6	6
21.62	3
21.64	2
21.66	2
21.68	3
21.7	2
21.72	2
21.74	1
21.76	3
21.78	5
21.8	6
21.82	5
21.84	3
21.86	3
21.88	3
21.9	2
21.92	3
21.94	2
21.96	3
21.98	3
22	1
22.02	2
22.04	4
22.06	3
22.08	3
22.1	2
22.12	1
22.14	2
22.16	3
22.18	2
22.2	5
22.22	3
22.24	3
22.26	1
22.28	1
22.3	2
22.32	3
22.34	2
22.36	1
22.38	4
22.4	3
22.42	1
22.44	2
22.46	2
22.48	4
22.5	4
22.52	2
22.54	3
22.56	3
22.58	3
22.6	3
22.62	5
22.64	3
22.66	1
22.68	2
22.7	1
22.72	4
22.74	3
22.76	1
22.78	3
22.8	1
22.82	1
22.84	1
22.86	2
22.88	2
22.9	4
22.92	4
22.94	2
22.96	1
22.98	5
23	3
23.02	3
23.04	3
23.06	2
23.08	2
23.1	2
23.12	7
23.14	4
23.16	2
23.18	1
23.2	4
23.22	3
23.24	1
23.26	1
23.28	1
23.3	7
23.32	4
23.34	3
23.36	4
23.38	1
23.4	1
23.42	2
23.44	2
23.46	2
23.48	1
23.5	0
23.52	2
23.54	2
23.56	2
23.58	1
23.6	1
23.62	1
23.64	2
23.66	3
23.68	3
23.7	2
23.72	2
23.74	1
23.76	1
23.78	3
23.8	2
23.82	0
23.84	1
23.86	1
23.88	1
23.9	2
23.92	2
23.94	2
23.96	1
23.98	0
24	0
24.02	1
24.04	1
24.06	1
24.08	1
24.1	2
24.12	1
24.14	2
24.16	1
24.18	0
24.2	0
24.22	3
24.24	2
24.26	1
24.28	1
24.3	2
24.32	6
24.34	3
24.36	2
24.38	2
24.4	2
24.42	2
24.44	2
24.46	3
24.48	1
24.5	2
24.52	2
24.54	2
24.56	3
24.58	2
24.6	3
24.62	2
24.64	2
24.66	2
24.68	1
24.7	2
24.72	1
24.74	0
24.76	1
24.78	0
24.8	0
24.82	1
24.84	1
24.86	2
24.88	4
24.9	2
24.92	1
24.94	1
24.96	0
24.98	2
25	2
25.02	2
25.04	3
25.06	2
25.08	2
25.1	2
25.12	2
25.14	1
25.16	0
25.18	2
25.2	2
25.22	0
25.24	1
25.26	0
25.28	1
25.3	0
25.32	1
25.34	2
25.36	1
25.38	1
25.4	2
25.42	2
25.44	2
25.46	2
25.48	3
25.5	1
25.52	1
25.54	1
25.56	2
25.58	1
25.6	0
25.62	1
25.64	2
25.66	2
25.68	1
25.7	1
25.72	2
25.74	1
25.76	1
25.78	3
25.8	3
25.82	1
25.84	0
25.86	3
25.88	4
25.9	3
25.92	1
25.94	2
25.96	2
25.98	1
26	0
26.02	1
26.04	2
26.06	1
26.08	1
26.1	0
26.12	2
26.14	2
26.16	0
26.18	1
26.2	1
26.22	2
26.24	2
26.26	1
26.28	1
26.3	0
26.32	2
26.34	1
26.36	1
26.38	2
26.4	2
26.42	2
26.44	2
26.46	0
26.48	1
26.5	1
26.52	0
26.54	0
26.56	1
26.58	2
26.6	5
26.62	2
26.64	0
26.66	0
26.68	2
26.7	2
26.72	1
26.74	1
26.76	1
26.78	0
26.8	1
26.82	2
26.84	2
26.86	2
26.88	1
26.9	2
26.92	2
26.94	2
26.96	1
26.98	1
27	1
27.02	3
27.04	1
27.06	0
27.08	1
27.1	3
27.12	2
27.14	1
27.16	2
27.18	2
27.2	3
27.22	2
27.24	1
27.26	1
27.28	1
27.3	2
27.32	1
27.34	2
27.36	3
27.38	3
27.4	2
27.42	1
27.44	2
27.46	2
27.48	2
27.5	1
27.52	2
27.54	2
27.56	1
27.58	0
27.6	1
27.62	1
27.64	2
27.66	2
27.68	4
27.7	2
27.72	3
27.74	5
27.76	1
27.78	2
27.8	1
27.82	0
27.84	1
27.86	1
27.88	0
27.9	1
27.92	1
27.94	2
27.96	3
27.98	2
28	2
28.02	1
28.04	0
28.06	1
28.08	1
28.1	0
28.12	0
28.14	1
28.16	2
28.18	1
28.2	0
28.22	1
28.24	0
28.26	2
28.28	1
28.3	5
28.32	3
28.34	1
28.36	0
28.38	0
28.4	0
28.42	2
28.44	1
28.46	1
28.48	1
28.5	2
28.52	1
28.54	1
28.56	1
28.58	0
28.6	1
28.62	0
28.64	1
28.66	1
28.68	2
28.7	1
28.72	2
28.74	2
28.76	1
28.78	1
28.8	2
28.82	2
28.84	3
28.86	1
28.88	0
28.9	1
28.92	2
28.94	2
28.96	2
28.98	1
29	0
29.02	1
29.04	2
29.06	1
29.08	1
29.1	2
29.12	1
29.14	0
29.16	1
29.18	2
29.2	1
29.22	0
29.24	2
29.26	1
29.28	1
29.3	1
29.32	1
29.34	1
29.36	2
29.38	2
29.4	0
29.42	1
29.44	2
29.46	1
29.48	1
29.5	0
29.52	1
29.54	1
29.56	0
29.58	1
29.6	2
29.62	1
29.64	1
29.66	1
29.68	1
29.7	2
29.72	1
29.74	1
29.76	0
29.78	1
29.8	1
29.82	1
29.84	2
29.86	1
29.88	1
29.9	1
29.92	1
29.94	1
29.96	3
29.98	2
30	0
30.02	1
30.04	1
30.06	1
30.08	0
30.1	0
30.12	0
30.14	1
30.16	2
30.18	1
30.2	1
30.22	2
30.24	2
30.26	1
30.28	1
30.3	0
30.32	1
30.34	1
30.36	3
30.38	2
30.4	1
30.42	1
30.44	1
30.46	1
30.48	0
30.5	0
30.52	0
30.54	1
30.56	0
30.58	2
30.6	2
30.62	0
30.64	1
30.66	0
30.68	1
30.7	2
30.72	2
30.74	1
30.76	1
30.78	1
30.8	1
30.82	1
30.84	0
30.86	0
30.88	1
30.9	2
30.92	2
30.94	1
30.96	1
30.98	2
31	1
31.02	1
31.04	2
31.06	1
31.08	0
31.1	0
31.12	0
31.14	1
31.16	2
31.18	2
31.2	1
31.22	1
31.24	2
31.26	1
31.28	1
31.3	2
31.32	1
31.34	1
31.36	0
31.38	0
31.4	0
31.42	0
31.44	0
31.46	1
31.48	2
31.5	1
31.52	0
31.54	0
31.56	1
31.58	2
31.6	1
31.62	0
31.64	1
31.66	0
31.68	1
31.7	2
31.72	1
31.74	1
31.76	2
31.78	1
31.8	2
31.82	3
31.84	1
31.86	1
31.88	1
31.9	0
31.92	0
31.94	0
31.96	1
31.98	1
32	0
32.02	2
32.04	1
32.06	0
32.08	0
32.1	0
32.12	1
32.14	0
32.16	1
32.18	1
32.2	2
32.22	1
32.24	0
32.26	0
32.28	1
32.3	2
32.32	1
32.34	0
32.36	1
32.38	0
32.4	1
32.42	1
32.44	0
32.46	0
32.48	0
32.5	1
32.52	1
32.54	1
32.56	1
32.58	0
32.6	0
32.62	1
32.64	2
32.66	2
32.68	1
32.7	1
32.72	0
32.74	1
32.76	1
32.78	0
32.8	1
32.82	1
32.84	1
32.86	1
32.88	1
32.9	2
32.92	1
32.94	0
32.96	1
32.98	0
33	1
33.02	1
33.04	2
33.06	1
33.08	0
33.1	0
33.12	0
33.14	0
33.16	1
33.18	1
33.2	1
33.22	1
33.24	2
33.26	1
33.28	1
33.3	1
33.32	0
33.34	1
33.36	1
33.38	1
33.4	0
33.42	0
33.44	0
33.46	0
33.48	0
33.5	3
33.52	3
33.54	1
33.56	0
33.58	0
33.6	1
33.62	1
33.64	2
33.66	1
33.68	0
33.7	1
33.72	0
33.74	0
33.76	1
33.78	0
33.8	1
33.82	1
33.84	1
33.86	0
33.88	2
33.9	1
33.92	2
33.94	1
33.96	0
33.98	0
34	1
34.02	1
34.04	2
34.06	1
34.08	0
34.1	0
34.12	0
34.14	1
34.16	1
34.18	0
34.2	1
34.22	0
34.24	0
34.26	0
34.28	1
34.3	1
34.32	1
34.34	0
34.36	0
34.38	0
34.4	0
34.42	1
34.44	0
34.46	0
34.48	1
34.5	1
34.52	2
34.54	1
34.56	1
34.58	1
34.6	1
34.62	0
34.64	0
34.66	1
34.68	1
34.7	0
34.72	1
34.74	1
34.76	1
34.78	1
34.8	0
34.82	1
34.84	1
34.86	0
34.88	0
34.9	0
34.92	1
34.94	0
34.96	1
34.98	0
35	0
35.02	0
35.04	0
35.06	1
35.08	1
35.1	0
35.12	0
35.14	0
35.16	1
35.18	0
35.2	0
35.22	1
35.24	0
35.26	0
35.28	1
35.3	1
35.32	0
35.34	0
35.36	1
35.38	1
35.4	0
35.42	1
35.44	0
35.46	0
35.48	1
35.5	0
35.52	0
35.54	1
35.56	1
35.58	0
35.6	0
35.62	0
35.64	0
35.66	1
35.68	1
35.7	0
35.72	0
35.74	1
35.76	1
35.78	0
35.8	0
35.82	0
35.84	0
35.86	0
35.88	1
35.9	1
35.92	0
35.94	0
35.96	0
35.98	2
36	2
36.02	1
36.04	0
36.06	2
36.08	1
36.1	0
36.12	1
36.14	0
36.16	0
36.18	0
36.2	0
36.22	0
36.24	1
36.26	2
36.28	1
36.3	1
36.32	1
36.34	0
36.36	0
36.38	0
36.4	1
36.42	1
36.44	0
36.46	1
36.48	1
36.5	1
36.52	0
36.54	0
36.56	0
36.58	1
36.6	0
36.62	0
36.64	0
36.66	0
36.68	0
36.7	0
36.72	0
36.74	0
36.76	0
36.78	1
36.8	2
36.82	1
36.84	0
36.86	1
36.88	0
36.9	1
36.92	0
36.94	0
36.96	0
36.98	0
37	1
37.02	0
37.04	0
37.06	0
37.08	0
37.1	0
37.12	1
37.14	1
37.16	1
37.18	0
37.2	0
37.22	0
37.24	0
37.26	1
37.28	1
37.3	0
37.32	1
37.34	0
37.36	1
37.38	0
37.4	1
37.42	1
37.44	1
37.46	0
37.48	1
37.5	0
37.52	1
37.54	0
37.56	1
37.58	0
37.6	0
37.62	0
37.64	0
37.66	0
37.68	1
37.7	0
37.72	0
37.74	1
37.76	0
37.78	1
37.8	0
37.82	0
37.84	1
37.86	1
37.88	0
37.9	0
37.92	0
37.94	0
37.96	1
37.98	1
38	1
38.02	0
38.04	0
38.06	0
38.08	1
38.1	0
38.12	0
38.14	0
38.16	0
38.18	0
38.2	0
38.22	1
38.24	1
38.26	1
38.28	0
38.3	1
38.32	0
38.34	1
38.36	2
38.38	2
38.4	1
38.42	0
38.44	1
38.46	0
38.48	0
38.5	0
38.52	1
38.54	0
38.56	0
38.58	0
38.6	0
38.62	0
38.64	1
38.66	0
38.68	0
38.7	1
38.72	1
38.74	0
38.76	1
38.78	0
38.8	0
38.82	0
38.84	0
38.86	0
38.88	0
38.9	0
38.92	0
38.94	0
38.96	1
38.98	1
39	1
39.02	0
39.04	0
39.06	0
39.08	1
39.1	0
39.12	0
39.14	1
39.16	0
39.18	1
39.2	1
39.22	0
39.24	1
39.26	0
39.28	0
39.3	0
39.32	1
39.34	0
39.36	0
39.38	0
39.4	0
39.42	0
39.44	0
39.46	0
39.48	0
39.5	0
39.52	0
39.54	0
[truncated: 50 more rows]

## Sheet: Fig 3C FTIR
Fourier Transform Infrared
Ni0.4Cu0.5Zn0.1Fe2O4 nanoparticles		Ni0.4Cu0.5Zn0.1Fe2O4 -SiO2 nanoparticles		Ni0.4Cu0.5Zn0.1Fe2O4 -SiO2-GA nanoparticles		Ni0.4Cu0.5Zn0.1Fe2O4 -SiO2-GA-PGA nanoparticles
Wavenumber (cm-1)	Transmittance (a.u.)	Wavenumber (cm-1)	Transmittance (a.u.)	Wavenumber (cm-1)	Transmittance (a.u.)	Wavenumber (cm-1)	Transmittance (a.u.)
399.212	55.1358	399	55.4552	399.212	46.0284	399.212	26.8937
401.141	53.6699	401	56.8151	401.141	44.6904	401.141	27.8824
403.07	53.5106	403	56.5712	403.07	43.3648	403.07	27.929
404.998	53.6833	405	56.4152	404.998	42.8109	404.998	27.2446
406.927	54.1354	407	56.6215	406.927	43.6306	406.927	27.1694
408.855	54.5615	409	56.5171	408.855	43.6268	408.855	26.828
410.784	54.9315	411	54.9812	410.784	42.4556	410.784	26.4283
412.712	54.9841	413	55.1845	412.712	42.0745	412.712	25.9788
414.641	55.1936	415	55.1549	414.641	42.392	414.641	25.9179
416.569	54.5797	417	54.2545	416.569	42.0945	416.569	26.2445
418.498	52.8945	418	52.1031	418.498	41.6176	418.498	25.8906
420.426	53.09	420	51.9151	420.426	41.1155	420.426	25.2935
422.355	53.9871	422	52.5353	422.355	40.6782	422.355	25.2567
424.284	54.5196	424	52.1354	424.284	40.7655	424.284	25.3709
426.212	54.9532	426	52.2538	426.212	40.6038	426.212	24.9592
428.141	54.9238	428	52.2228	428.141	40.24	428.141	24.5624
430.069	55.3405	430	51.8286	430.069	40.0795	430.069	24.3439
431.998	55.2733	432	51.3832	431.998	39.6912	431.998	24.0597
433.926	54.8629	434	50.5038	433.926	39.3396	433.926	23.6497
435.855	55.1838	436	50.2873	435.855	38.7843	435.855	23.358
437.784	55.9734	438	50.1823	437.784	38.2068	437.784	23.0907
439.712	55.802	440	49.9258	439.712	37.862	439.712	22.8802
441.641	55.9318	442	49.2835	441.641	37.6877	441.641	22.6384
443.569	56.3663	444	48.7723	443.569	37.6225	443.569	22.117
445.498	56.7288	445	48.2347	445.498	37.106	445.498	21.4979
447.426	56.689	447	47.9768	447.426	36.577	447.426	21.2686
449.355	56.9064	449	47.7533	449.355	36.2069	449.355	21.0307
451.284	56.8597	451	47.2853	451.284	35.953	451.284	20.5158
453.212	57.067	453	46.8373	453.212	35.2773	453.212	19.9258
455.141	57.1001	455	46.3773	455.141	34.6318	455.141	19.2998
457.069	56.8188	457	45.5353	457.069	34.1782	457.069	18.9091
458.998	56.5726	459	45.425	458.998	33.4615	458.998	19.0205
460.926	57.0075	461	45.3769	460.926	32.7848	460.926	18.6423
462.855	57.1594	463	44.8786	462.855	32.3072	462.855	18.3692
464.783	57.2762	465	44.6785	464.783	32.123	464.783	18.1646
466.712	57.2764	467	44.3534	466.712	32.1729	466.712	17.9146
468.641	56.3352	469	44.2789	468.641	32.0821	468.641	17.8383
470.569	56.1602	471	43.8485	470.569	31.7258	470.569	17.644
472.498	54.9453	472	43.6448	472.498	31.4448	472.498	17.5664
474.426	56.0469	474	44.3554	474.426	31.4772	474.426	17.9671
476.355	56.3007	476	44.3257	476.355	31.8773	476.355	18.3748
478.283	57.3195	478	44.6782	478.283	32.239	478.283	18.8379
480.212	57.4464	480	45.1275	480.212	32.7535	480.212	19.5312
482.14	57.6548	482	45.4572	482.14	33.4223	482.14	20.0091
484.069	57.6503	484	45.5232	484.069	34.088	484.069	20.5246
485.998	57.6693	486	46.1271	485.998	34.7814	485.998	21.5226
487.926	57.999	488	47.1173	487.926	35.6247	487.926	22.4479
489.855	58.1238	490	47.4148	489.855	36.3894	489.855	23.2639
491.783	57.9897	492	47.7273	491.783	36.9274	491.783	24.2846
493.712	57.8546	494	48.5727	493.712	37.6495	493.712	25.0439
495.64	57.8686	496	49.1727	495.64	38.5532	495.64	25.7031
497.569	57.7647	498	49.4195	497.569	39.3697	497.569	26.461
499.498	57.7976	499	49.6767	499.498	40.1423	499.498	27.1399
501.426	57.5624	501	49.6242	501.426	40.9021	501.426	27.7534
503.355	57.494	503	49.9425	503.355	41.5967	503.355	28.4917
505.283	57.3455	505	50.4254	505.283	42.0588	505.283	29.0781
507.212	57.2404	507	50.8772	507.212	42.2473	507.212	29.5319
509.14	57.6024	509	51.4142	509.14	42.3554	509.14	30.0928
511.069	57.9133	511	51.3725	511.069	42.6878	511.069	30.5838
512.997	57.7063	513	51.5722	512.997	42.9844	512.997	30.8792
514.926	57.5607	515	51.3873	514.926	43.2847	514.926	31.1111
516.855	57.289	517	51.2779	516.855	43.4736	516.855	31.3762
518.783	57.009	519	51.5862	518.783	43.4522	518.783	31.4835
520.712	56.7894	521	51.7164	520.712	43.296	520.712	31.5238
522.64	56.6674	523	51.8214	522.64	43.1534	522.64	31.5649
524.569	56.4504	525	51.6554	524.569	43.3283	524.569	31.5505
526.497	56.2692	526	51.3972	526.497	43.3322	526.497	31.5073
528.426	56.1878	528	52.2898	528.426	43.067	528.426	31.2643
530.355	56.1843	530	52.1579	530.355	42.7113	530.355	31.0181
532.283	56.1659	532	52.4028	532.283	42.6981	532.283	30.9689
534.212	56.0291	534	51.9084	534.212	42.6015	534.212	30.9039
536.14	55.7266	536	51.7055	536.14	42.3002	536.14	30.6971
538.069	55.5825	538	51.6619	538.069	42.1367	538.069	30.3542
539.997	55.5832	540	51.8099	539.997	41.9257	539.997	30.2303
541.926	55.4415	542	51.8124	541.926	41.6763	541.926	30.1568
543.855	55.2475	544	51.1634	543.855	41.3556	543.855	30.1386
545.783	54.9942	546	51.1082	545.783	41.1701	545.783	29.9792
547.712	54.629	548	51.573	547.712	41.167	547.712	29.7275
549.64	54.5403	550	51.009	549.64	41.0085	549.64	29.4642
551.569	54.5186	552	51.5324	551.569	40.7097	551.569	29.3708
553.497	54.4471	553	51.1485	553.497	40.4233	553.497	29.2327
555.426	54.37	555	50.371	555.426	40.1437	555.426	29.0293
557.354	54.1598	557	51.1728	557.354	39.9233	557.354	28.8194
559.283	53.8405	559	50.6977	559.283	39.7482	559.283	28.79
561.212	53.8945	561	50.9601	561.212	39.5228	561.212	28.822
563.14	53.7961	563	50.7776	563.14	39.3132	563.14	28.6361
565.069	53.5486	565	50.0558	565.069	39.0838	565.069	28.3443
566.997	53.3392	567	50.6022	566.997	38.8593	566.997	28.2584
568.926	53.2208	569	49.6953	568.926	38.6916	568.926	28.3112
570.854	53.1543	571	49.91	570.854	38.5871	570.854	28.2142
572.783	53.1147	573	50.4707	572.783	38.3627	572.783	28.1319
574.712	53.079	575	49.7132	574.712	38.1251	574.712	28.2024
576.64	52.9258	577	50.5503	576.64	37.945	576.64	28.1098
578.569	52.8033	579	49.7765	578.569	37.9049	578.569	28.0065
580.497	52.7848	580	50.7824	580.497	37.9178	580.497	28.0824
582.426	52.7762	582	49.9502	582.426	37.8785	582.426	28.1611
584.354	52.8403	584	50.5702	584.354	37.8756	584.354	28.2518
586.283	53.3006	586	50.7879	586.283	37.913	586.283	28.3338
588.211	53.7754	588	50.9644	588.211	37.9068	588.211	28.3879
590.14	53.3408	590	50.7251	590.14	37.7807	590.14	28.5468
592.068	53.0812	592	51.0986	592.068	37.7013	592.068	28.6955
593.997	53.1704	594	51.1884	593.997	37.7792	593.997	28.7486
595.926	53.3428	596	50.7337	595.926	37.8842	595.926	28.7519
597.854	53.3927	598	50.9869	597.854	37.9165	597.854	28.9271
599.783	53.4459	600	51.178	599.783	37.9087	599.783	29.2457
601.711	53.5041	602	50.882	601.711	37.9555	601.711	29.4756
603.64	53.6409	604	51.272	603.64	38.0408	603.64	29.6281
605.568	53.7713	606	51.2014	605.568	38.1469	605.568	29.8573
607.497	54.1348	607	51.4238	607.497	38.4217	607.497	30.151
609.426	54.3723	609	51.6071	609.426	38.7013	609.426	30.4007
611.354	54.4427	611	52.0291	611.354	38.863	611.354	30.7076
613.283	54.5377	613	51.9031	613.283	39.1025	613.283	31.0358
615.211	54.7324	615	52.4371	615.211	39.4466	615.211	31.2393
617.14	54.8397	617	51.6767	617.14	39.7529	617.14	31.5082
619.068	55.1067	619	52.2809	619.068	39.9665	619.068	31.9092
620.997	55.5399	621	52.4396	620.997	40.2752	620.997	32.3037
622.926	55.967	623	52.3202	622.926	40.5675	622.926	32.7036
624.854	56.0987	625	52.711	624.854	40.8574	624.854	33.0281
626.783	56.3035	627	53.2541	626.783	41.2239	626.783	33.3851
628.711	56.651	629	53.3551	628.711	41.6156	628.711	33.8379
630.64	56.6376	631	53.1911	630.64	41.9413	630.64	34.2738
632.568	56.7302	633	53.1012	632.568	42.1531	632.568	34.7441
634.497	57.1858	634	53.7872	634.497	42.6354	634.497	35.2621
636.426	57.5782	636	53.379	636.426	43.0664	636.426	35.6531
638.354	57.8021	638	53.3106	638.354	43.3943	638.354	36.0369
640.283	57.973	640	53.6101	640.283	43.7703	640.283	36.5368
642.211	58.4066	642	54.3813	642.211	44.1654	642.211	37.0604
644.14	58.7744	644	53.944	644.14	44.6129	644.14	37.4639
646.068	58.9909	646	54.3835	646.068	45.0494	646.068	37.9033
647.997	59.1286	648	54.4077	647.997	45.4392	647.997	38.3967
649.925	59.3897	650	54.7551	649.925	45.8426	649.925	38.8291
651.854	59.514	652	55.106	651.854	46.1972	651.854	39.2399
653.783	59.727	654	54.5691	653.783	46.5665	653.783	39.7248
655.711	60.0572	656	54.2061	655.711	46.8894	655.711	40.1883
657.64	60.4283	658	54.927	657.64	47.1128	657.64	40.5951
659.568	60.6686	660	55.2379	659.568	47.3115	659.568	41.0294
661.497	60.9236	661	54.6826	661.497	47.6407	661.497	41.4404
663.425	61.1918	663	54.9976	663.425	47.9695	663.425	41.8105
665.354	61.4989	665	55.8421	665.354	48.1959	665.354	42.0884
667.283	61.1629	667	55.4549	667.283	48.6608	667.283	42.3315
669.211	61.0468	669	54.533	669.211	49.0113	669.211	42.9663
671.14	61.8422	671	55.259	671.14	48.8729	671.14	43.2869
673.068	62.2264	673	55.3972	673.068	49.0194	673.068	43.553
674.997	62.4436	675	55.7164	674.997	49.2923	674.997	43.8869
676.925	62.6929	677	55.5507	676.925	49.5476	676.925	44.2377
678.854	62.8932	679	55.6596	678.854	49.7927	678.854	44.5267
680.782	63.0795	681	55.6209	680.782	49.9901	680.782	44.8218
682.711	63.307	683	56.4004	682.711	50.1238	682.711	45.1009
684.639	63.4948	685	56.706	684.639	50.356	684.639	45.3404
686.568	63.664	687	56.5127	686.568	50.5868	686.568	45.6345
688.497	63.8157	688	56.6603	688.497	50.671	688.497	45.8779
690.425	64.0095	690	56.6272	690.425	50.7807	690.425	46.1783
692.354	64.3063	692	56.4507	692.354	50.9825	692.354	46.5258
694.282	64.5886	694	56.9225	694.282	51.1395	694.282	46.7792
696.211	64.8362	696	56.826	696.211	51.3062	696.211	47.0414
698.139	65.0549	698	56.4579	698.139	51.4427	698.139	47.3398
700.068	65.2799	700	57.3504	700.068	51.6301	700.068	47.6692
701.997	65.5652	702	56.9531	701.997	51.8237	701.997	47.8875
703.925	65.8746	704	56.731	703.925	51.9787	703.925	48.1542
705.854	66.0801	706	57.8052	705.854	52.1492	705.854	48.47
707.782	66.2629	708	57.7211	707.782	52.3759	707.782	48.7563
709.711	66.5171	710	58.2411	709.711	52.5665	709.711	49.0397
711.639	66.7421	712	57.832	711.639	52.7041	711.639	49.325
713.568	66.8666	714	57.8026	713.568	52.8756	713.568	49.5606
715.496	67.1419	715	58.1521	715.496	53.0483	715.496	49.8446
717.425	67.3804	717	57.7656	717.425	53.1794	717.425	50.1161
719.354	67.5242	719	57.8881	719.354	53.3897	719.354	50.3938
721.282	67.7252	721	58.6709	721.282	53.5594	721.282	50.6219
723.211	68.0127	723	58.0442	723.211	53.6802	723.211	50.8515
725.139	68.2373	725	58.504	725.139	53.8048	725.139	51.1363
727.068	68.4895	727	58.9082	727.068	53.9837	727.068	51.4024
728.996	68.7157	729	58.9463	728.996	54.1427	728.996	51.619
730.925	68.911	731	58.8871	730.925	54.2715	730.925	51.9172
732.854	69.0637	733	59.306	732.854	54.4444	732.854	52.2009
734.782	69.3381	735	58.7012	734.782	54.606	734.782	52.4583
736.711	69.6052	737	59.7911	736.711	54.7857	736.711	52.7248
738.639	69.8131	739	59.2992	738.639	54.9471	738.639	52.9996
740.568	70.0524	741	59.0408	740.568	55.0997	740.568	53.1705
742.496	70.3221	742	59.406	742.496	55.3178	742.496	53.3899
744.425	70.5181	744	60.078	744.425	55.4411	744.425	53.6529
746.354	70.7601	746	59.382	746.354	55.5401	746.354	53.8639
748.282	70.9499	748	59.8347	748.282	55.738	748.282	54.0541
750.211	71.1854	750	60.2023	750.211	55.9022	750.211	54.2935
752.139	71.415	752	59.7955	752.139	56.0161	752.139	54.4323
754.068	71.6224	754	60.4072	754.068	56.1124	754.068	54.5838
755.996	71.8922	756	59.6388	755.996	56.1742	755.996	54.7736
757.925	72.069	758	60.0349	757.925	56.272	757.925	54.8273
759.853	72.2025	760	60.4089	759.853	56.3034	759.853	54.8311
761.782	72.3598	762	60.1402	761.782	56.3832	761.782	54.9571
763.711	72.5396	764	60.8646	763.711	56.427	763.711	55.0371
765.639	72.7653	766	60.8838	765.639	56.4014	765.639	54.9378
767.568	72.9686	768	60.317	767.568	56.3542	767.568	54.7796
769.496	73.2043	769	60.0467	769.496	56.2902	769.496	54.6495
771.425	73.3307	771	59.9083	771.425	56.1126	771.425	54.329
773.353	73.4609	773	60.4766	773.353	55.9033	773.353	53.8415
775.282	73.5915	775	59.5697	775.282	55.6778	775.282	53.3718
777.21	73.745	777	59.9403	777.21	55.4779	777.21	52.8658
779.139	73.9014	779	59.3202	779.139	55.2994	779.139	52.3498
781.068	74.0768	781	59.6062	781.068	55.0021	781.068	51.9361
782.996	74.2445	783	59.4114	782.996	54.7017	782.996	51.4609
784.925	74.4066	785	58.585	784.925	54.5033	784.925	51.015
786.853	74.5206	787	59.2782	786.853	54.3172	786.853	50.6515
788.782	74.7022	789	58.6608	788.782	54.0998	788.782	50.3886
790.71	74.8412	791	58.4888	790.71	53.9299	790.71	50.1642
792.639	74.8626	793	58.5399	792.639	53.8329	792.639	49.9513
794.568	74.9917	795	58.4338	794.568	53.7322	794.568	49.864
796.496	75.1746	796	58.6106	796.496	53.6648	796.496	49.8165
798.425	75.2415	798	57.9107	798.425	53.6352	798.425	49.6918
800.353	75.2905	800	57.8668	800.353	53.6896	800.353	49.7498
802.282	75.3875	802	57.984	802.282	53.7254	802.282	49.8739
804.21	75.5656	804	58.2134	804.21	53.7922	804.21	49.9328
806.139	75.6528	806	58.6481	806.139	53.8723	806.139	50.0701
808.067	75.7199	808	58.937	808.067	53.9976	808.067	50.3183
809.996	75.8503	810	58.5378	809.996	54.1138	809.996	50.5426
811.925	75.926	812	58.9095	811.925	54.2961	811.925	50.8036
813.853	75.9556	814	59.1516	813.853	54.5309	813.853	51.2131
815.782	76.0191	816	58.6921	815.782	54.7341	815.782	51.6277
817.71	76.098	818	58.7877	817.71	54.9087	817.71	51.9315
819.639	76.2149	820	59.2662	819.639	55.1352	819.639	52.2867
821.567	76.2814	822	59.3756	821.567	55.3553	821.567	52.7201
823.496	76.3226	823	59.5014	823.496	55.5776	823.496	53.1364
825.424	76.385	825	59.2281	825.424	55.8033	825.424	53.566
827.353	76.5176	827	60.1471	827.353	56.0585	827.353	54.084
829.282	76.5875	829	60.2643	829.282	56.274	829.282	54.5092
831.21	76.5735	831	60.3572	831.21	56.5303	831.21	54.9258
833.139	76.5504	833	60.1594	833.139	56.7957	833.139	55.4418
835.067	76.6213	835	59.7401	835.067	57.0333	835.067	55.8746
836.996	76.7227	837	60.7284	836.996	57.2404	836.996	56.2308
838.924	76.7847	839	60.194	838.924	57.3878	838.924	56.6498
840.853	76.7937	841	60.5675	840.853	57.5433	840.853	56.9959
842.782	76.8422	843	60.3806	842.782	57.7175	842.782	57.3095
844.71	76.9818	845	61.1695	844.71	57.8782	844.71	57.5658
846.639	77.0714	847	60.2228	846.639	58.0234	846.639	57.831
848.567	77.0886	849	60.1021	848.567	58.046	848.567	58.0158
850.496	77.0974	850	60.8045	850.496	58.074	850.496	58.1175
852.424	77.1049	852	60.2453	852.424	58.1143	852.424	58.1824
854.353	77.2046	854	60.6603	854.353	58.1033	854.353	58.145
856.282	77.2957	856	61.102	856.282	58.1022	856.282	57.9735
858.21	77.3117	858	60.2704	858.21	58.07	858.21	57.9314
860.139	77.324	860	60.8509	860.139	57.9708	860.139	57.8034
862.067	77.4092	862	60.9129	862.067	57.9351	862.067	57.5897
863.996	77.5113	864	60.9669	863.996	57.8986	863.996	57.4449
865.924	77.5734	866	60.0048	865.924	57.8215	865.924	57.2563
867.853	77.5454	868	60.8851	867.853	57.7156	867.853	56.9709
869.781	77.5163	870	61.0851	869.781	57.5928	869.781	56.6932
871.71	77.5841	872	60.5706	871.71	57.4292	871.71	56.4225
873.639	77.672	874	60.1284	873.639	57.294	873.639	56.1996
875.567	77.7269	876	60.3477	875.567	57.1802	875.567	55.8903
877.496	77.7898	877	59.56	877.496	57.066	877.496	55.5186
879.424	77.8699	879	60.2606	879.424	56.9196	879.424	55.1653
881.353	77.8874	881	60.3499	881.353	56.7701	881.353	54.7841
883.281	77.8412	883	59.9071	883.281	56.5839	883.281	54.3835
885.21	77.8406	885	59.2592	885.21	56.3704	885.21	53.979
887.139	77.8235	887	59.219	887.139	56.1538	887.139	53.528
889.067	77.8233	889	59.1535	889.067	55.9792	889.067	53.1477
890.996	77.8058	891	59.203	890.996	55.8091	890.996	52.7255
892.924	77.8005	893	59.624	892.924	55.5944	892.924	52.3041
894.853	77.8304	895	59.0851	894.853	55.3704	894.853	51.9047
896.781	77.8421	897	58.9482	896.781	55.2053	896.781	51.4894
898.71	77.8761	899	58.7602	898.71	54.9975	898.71	51.0656
900.638	77.9208	901	59.1143	900.638	54.7601	900.638	50.6467
902.567	77.8995	903	58.494	902.567	54.5519	902.567	50.2546
904.495	77.8531	904	58.9201	904.495	54.3693	904.495	49.8864
906.424	77.7813	906	58.507	906.424	54.1858	906.424	49.5574
908.353	77.7461	908	57.8784	908.353	54.0183	908.353	49.2096
910.281	77.7333	910	57.5686	910.281	53.8195	910.281	48.7765
912.21	77.735	912	57.9761	912.21	53.6326	912.21	48.3438
914.138	77.7397	914	57.8455	914.138	53.4597	914.138	47.9655
916.067	77.731	916	57.5473	916.067	53.2969	916.067	47.5992
917.995	77.726	918	57.6804	917.995	53.0922	917.995	47.1937
919.924	77.7684	920	57.1135	919.924	52.8535	919.924	46.8007
921.853	77.7742	922	57.3107	921.853	52.6125	921.853	46.3786
923.781	77.7182	924	57.5001	923.781	52.4005	923.781	45.9023
925.71	77.6859	926	56.8807	925.71	52.1795	925.71	45.4519
927.638	77.6817	928	56.9064	927.638	51.9451	927.638	45.0036
929.567	77.6333	930	56.1999	929.567	51.7036	929.567	44.5781
931.495	77.6229	931	56.1754	931.495	51.4536	931.495	44.1522
933.424	77.6112	933	56.5737	933.424	51.2001	933.424	43.7141
935.352	77.5518	935	56.4291	935.352	50.9414	935.352	43.3102
937.281	77.5017	937	55.8014	937.281	50.7057	937.281	42.925
939.21	77.5213	939	55.825	939.21	50.4794	939.21	42.5213
941.138	77.5926	941	55.0185	941.138	50.2181	941.138	42.1205
943.067	77.5449	943	55.5442	943.067	49.9757	943.067	41.7414
944.995	77.4228	945	55.1015	944.995	49.7384	944.995	41.3671
946.924	77.4535	947	55.0068	946.924	49.5095	946.924	40.9961
948.852	77.5474	949	54.4596	948.852	49.2871	948.852	40.6199
950.781	77.4871	951	54.5844	950.781	49.0416	950.781	40.2509
952.71	77.3686	953	55.121	952.71	48.8319	952.71	39.8984
954.638	77.3626	955	54.8442	954.638	48.5692	954.638	39.5416
956.567	77.3334	957	54.284	956.567	48.3175	956.567	39.1996
958.495	77.2563	958	54.2033	958.495	48.1255	958.495	38.8954
960.424	77.2479	960	53.6437	960.424	47.9265	960.424	38.6466
962.352	77.2709	962	53.8142	962.352	47.7379	962.352	38.3788
964.281	77.241	964	53.9469	964.281	47.5509	964.281	38.1574
966.21	77.2293	966	53.1412	966.21	47.3888	966.21	38.0211
968.138	77.2506	968	53.2403	968.138	47.27	968.138	37.9236
970.067	77.2219	970	53.6052	970.067	47.1608	970.067	37.864
971.995	77.189	972	52.8671	971.995	47.123	971.995	37.9281
973.924	77.1774	974	52.9079	973.924	47.1471	973.924	38.0685
975.852	77.1213	976	53.6005	975.852	47.2365	975.852	38.3003
977.781	77.0856	978	53.579	977.781	47.4019	977.781	38.6053
979.71	77.0903	980	53.093	979.71	47.6326	979.71	38.9554
981.638	77.0918	982	52.9685	981.638	47.9232	981.638	39.3046
983.567	77.0969	984	52.971	983.567	48.2194	983.567	39.6071
985.495	77.082	985	53.1716	985.495	48.5033	985.495	39.8072
987.424	77.0408	987	53.4895	987.424	48.7448	987.424	39.889
989.352	77.0164	989	53.1753	989.352	48.9314	989.352	39.9007
991.281	77.0074	991	53.0229	991.281	49.0704	991.281	39.8203
993.209	76.9969	993	53.3571	993.209	49.1219	993.209	39.5853
995.138	76.9706	995	53.2553	995.138	49.0561	995.138	39.3022
997.067	76.946	997	52.9039	997.067	48.9402	997.067	38.9532
998.995	76.9304	999	51.8891	998.995	48.7732	998.995	38.5405
1000.92	76.9107	1000	51.9304	1000.92	48.5256	1000.92	38.0632
1002.85	76.8824	1000	52.1089	1002.85	48.2251	1002.85	37.5336
1004.78	76.8371	1000	51.4301	1004.78	47.8937	1004.78	36.9063
1006.71	76.8133	1010	50.8622	1006.71	47.5366	1006.71	36.2094
1008.64	76.82	1010	50.2326	1008.64	47.1134	1008.64	35.4507
1010.57	76.7756	1010	49.938	1010.57	46.6435	1010.57	34.6693
1012.5	76.76	1010	49.3115	1012.5	46.1395	1012.5	33.8265
1014.42	76.7577	1010	49.3655	1014.42	45.5976	1014.42	32.9463
1016.35	76.7393	1020	48.4965	1016.35	45.0129	1016.35	32.0498
1018.28	76.6937	1020	48.5891	1018.28	44.3795	1018.28	31.1658
1020.21	76.6577	1020	48.3346	1020.21	43.7152	1020.21	30.2445
1022.14	76.6361	1020	47.2407	1022.14	43.0369	1022.14	29.3142
1024.07	76.5917	1020	47.212	1024.07	42.3407	1024.07	28.3245
1025.99	76.5697	1030	46.7559	1025.99	41.6109	1025.99	27.3587
1027.92	76.5901	1030	45.963	1027.92	40.7701	1027.92	26.4063
1029.85	76.5533	1030	45.408	1029.85	39.94	1029.85	25.476
1031.78	76.5162	1030	44.2622	1031.78	39.0939	1031.78	24.5467
1033.71	76.5082	1030	43.7323	1033.71	38.2097	1033.71	23.6473
1035.64	76.5076	1040	43.0908	1035.64	37.3096	1035.64	22.7788
1037.57	76.4707	1040	42.9307	1037.57	36.4458	1037.57	21.9735
1039.49	76.4352	1040	42.2385	1039.49	35.5786	1039.49	21.1463
1041.42	76.4148	1040	41.9967	1041.42	34.7222	1041.42	20.355
1043.35	76.3926	1040	41.0966	1043.35	33.8733	1043.35	19.5825
1045.28	76.385	1050	40.4579	1045.28	33.0176	1045.28	18.8835
1047.21	76.3781	1050	40.202	1047.21	32.1709	1047.21	18.2031
1049.14	76.357	1050	39.462	1049.14	31.335	1049.14	17.5986
1051.07	76.3174	1050	38.3068	1051.07	30.492	1051.07	17.0021
1052.99	76.2647	1050	38.6063	1052.99	29.7267	1052.99	16.4645
1054.92	76.1999	1050	37.9789	1054.92	28.9565	1054.92	15.9333
1056.85	76.133	1060	37.3257	1056.85	28.1927	1056.85	15.4735
1058.78	76.0867	1060	36.509	1058.78	27.4701	1058.78	15.0299
1060.71	76.0207	1060	36.1298	1060.71	26.8049	1060.71	14.6344
1062.64	75.9261	1060	36.1244	1062.64	26.1491	1062.64	14.2249
1064.57	75.8398	1060	35.5114	1064.57	25.5664	1064.57	13.8724
1066.49	75.8092	1070	35.1927	1066.49	25.0343	1066.49	13.5446
1068.42	75.7899	1070	35.1902	1068.42	24.5358	1068.42	13.2707
1070.35	75.7462	1070	34.5282	1070.35	24.0118	1070.35	12.9877
1072.28	75.7173	1070	33.6923	1072.28	23.5603	1072.28	12.7516
1074.21	75.6917	1070	34.2017	1074.21	23.1497	1074.21	12.5262
1076.14	75.6596	1080	33.1198	1076.14	22.7762	1076.14	12.3397
1078.07	75.674	1080	32.8018	1078.07	22.3809	1078.07	12.163
1079.99	75.6639	1080	33.2982	1079.99	22.0564	1079.99	12.0462
1081.92	75.6138	1080	33.1973	1081.92	21.7616	1081.92	11.9022
1083.85	75.5686	1080	32.9734	1083.85	21.539	1083.85	11.7955
1085.78	75.5485	1090	32.5158	1085.78	21.316	1085.78	11.6843
1087.71	75.5178	1090	32.2976	1087.71	21.1411	1087.71	11.6292
1089.64	75.4539	1090	32.2861	1089.64	21.0019	1089.64	11.55
1091.57	75.4378	1090	31.7429	1091.57	20.9082	1091.57	11.5473
1093.49	75.453	1090	32.5313	1093.49	20.7999	1093.49	11.5673
1095.42	75.3977	1100	31.7166	1095.42	20.7404	1095.42	11.6387
1097.35	75.3444	1100	32.3684	1097.35	20.6756	1097.35	11.6823
1099.28	75.3127	1100	31.5607	1099.28	20.6669	1099.28	11.7512
1101.21	75.2689	1100	31.8168	1101.21	20.5929	1101.21	11.786
1103.14	75.19	1100	31.5095	1103.14	20.5398	1103.14	11.9175
1105.07	75.1366	1110	32.3384	1105.07	20.4994	1105.07	12.0337
1106.99	75.1196	1110	32.4099	1106.99	20.4579	1106.99	12.1627
1108.92	75.1125	1110	32.1741	1108.92	20.3744	1108.92	12.2635
1110.85	75.0817	1110	31.8202	1110.85	20.3204	1110.85	12.3775
1112.78	75.037	1110	32.5347	1112.78	20.252	1112.78	12.4523
1114.71	74.9975	1110	32.7112	1114.71	20.2478	1114.71	12.6027
1116.64	74.9397	1120	33.3042	1116.64	20.2592	1116.64	12.7127
1118.57	74.8916	1120	32.6701	1118.57	20.3587	1118.57	12.8704
1120.49	74.8775	1120	33.5444	1120.49	20.4927	1120.49	13.0227
1122.42	74.8751	1120	33.482	1122.42	20.7025	1122.42	13.1859
1124.35	74.8801	1120	34.004	1124.35	20.8991	1124.35	13.2962
1126.28	74.9569	1130	34.468	1126.28	21.1466	1126.28	13.4796
1128.21	75.1377	1130	34.4518	1128.21	21.4089	1128.21	13.6735
1130.14	75.1392	1130	34.5407	1130.14	21.7205	1130.14	13.915
1132.07	74.8655	1130	34.4064	1132.07	22.0285	1132.07	14.1524
1133.99	74.7135	1130	35.0008	1133.99	22.3566	1133.99	14.4154
1135.92	74.6474	1140	35.02	1135.92	22.6847	1135.92	14.6207
1137.85	74.5963	1140	35.2201	1137.85	23.0464	1137.85	14.8826
1139.78	74.5772	1140	36.0855	1139.78	23.3795	1139.78	15.1548
1141.71	74.5588	1140	36.3372	1141.71	23.7439	1141.71	15.4504
1143.64	74.5388	1140	36.3192	1143.64	24.0773	1143.64	15.6815
1145.57	74.5659	1150	36.785	1145.57	24.4326	1145.57	15.9439
1147.49	74.6043	1150	36.5058	1147.49	24.7508	1147.49	16.1843
1149.42	74.594	1150	36.8092	1149.42	25.046	1149.42	16.4341
1151.35	74.5441	1150	37.4019	1151.35	25.3195	1151.35	16.66
1153.28	74.4682	1150	36.6766	1153.28	25.6265	1153.28	16.9118
1155.21	74.3976	1160	37.2139	1155.21	25.9026	1155.21	17.1426
1157.14	74.3693	1160	37.1078	1157.14	26.1855	1157.14	17.4193
1159.07	74.3282	1160	37.1881	1159.07	26.4539	1159.07	17.6773
1160.99	74.2671	1160	37.5757	1160.99	26.7273	1160.99	17.9164
1162.92	74.2635	1160	37.7641	1162.92	26.9842	1162.92	18.1337
1164.85	74.2403	1160	38.3985	1164.85	27.2625	1164.85	18.3901
1166.78	74.1556	1170	38.59	1166.78	27.5062	1166.78	18.6091
1168.71	74.0779	1170	38.8277	1168.71	27.7716	1168.71	18.8697
1170.64	74.0142	1170	39.2001	1170.64	28.0149	1170.64	19.0955
1172.57	73.9457	1170	38.8197	1172.57	28.2791	1172.57	19.3418
1174.49	73.9095	1170	39.7098	1174.49	28.5214	1174.49	19.5635
1176.42	73.9152	1180	39.1106	1176.42	28.8041	1176.42	19.8152
1178.35	73.9329	1180	39.1541	1178.35	29.0569	1178.35	20.0395
1180.28	73.9918	1180	39.6283	1180.28	29.3134	1180.28	20.2847
1182.21	73.9285	1180	40.1911	1182.21	29.5642	1182.21	20.5176
1184.14	73.7591	1180	40.0634	1184.14	29.8301	1184.14	20.7514
1186.07	73.6531	1190	40.3056	1186.07	30.0835	1186.07	20.9535
1187.99	73.5642	1190	40.5195	1187.99	30.3436	1187.99	21.2032
1189.92	73.5019	1190	40.5002	1189.92	30.6018	1189.92	21.4524
1191.85	73.4736	1190	41.2995	1191.85	30.8597	1191.85	21.7159
1193.78	73.435	1190	41.7505	1193.78	31.0864	1193.78	21.9553
1195.71	73.3797	1200	41.5135	1195.71	31.3614	1195.71	22.2145
1197.64	73.3393	1200	41.4222	1197.64	31.6184	1197.64	22.4387
1199.57	73.3105	1200	41.621	1199.57	31.8837	1199.57	22.6969
1201.49	73.2478	1200	41.8328	1201.49	32.1431	1201.49	22.9489
1203.42	73.179	1200	42.6631	1203.42	32.4378	1203.42	23.2218
1205.35	73.1301	1210	41.9981	1205.35	32.7303	1205.35	23.473
1207.28	73.0855	1210	42.6293	1207.28	33.0427	1207.28	23.7838
1209.21	73.0384	1210	43.332	1209.21	33.35	1209.21	24.0943
1211.14	72.9655	1210	42.9656	1211.14	33.6948	1211.14	24.4116
1213.07	72.9373	1210	43.4908	1213.07	34.0323	1213.07	24.7313
1214.99	72.9157	1210	43.9273	1214.99	34.4051	1214.99	25.1101
1216.92	72.869	1220	43.8006	1216.92	34.8084	1216.92	25.4755
1218.85	72.7933	1220	43.7202	1218.85	35.2284	1218.85	25.8756
1220.78	72.7448	1220	44.685	1220.78	35.6573	1220.78	26.2815
1222.71	72.7001	1220	44.3511	1222.71	36.1168	1222.71	26.7278
1224.64	72.6469	1220	44.8204	1224.64	36.5911	1224.64	27.1821
1226.57	72.595	1230	44.9708	1226.57	37.1152	1226.57	27.6974
1228.49	72.5485	1230	45.8671	1228.49	37.6559	1228.49	28.214
1230.42	72.522	1230	45.7446	1230.42	38.2307	1230.42	28.7763
1232.35	72.4879	1230	45.7597	1232.35	38.8168	1232.35	29.349
1234.28	72.4141	1230	46.4976	1234.28	39.4579	1234.28	29.973
1236.21	72.3595	1240	46.6456	1236.21	40.0989	1236.21	30.6438
1238.14	72.3257	1240	46.924	1238.14	40.7614	1238.14	31.3824
1240.07	72.2881	1240	47.7528	1240.07	41.4735	1240.07	32.118
1241.99	72.2276	1240	48.6512	1241.99	42.2201	1241.99	32.8891
1243.92	72.1775	1240	48.583	1243.92	42.9526	1243.92	33.713
1245.85	72.1564	1250	48.7517	1245.85	43.7055	1245.85	34.585
1247.78	72.0996	1250	50.0981	1247.78	44.4721	1247.78	35.4552
1249.71	72.0503	1250	49.5229	1249.71	45.2308	1249.71	36.3484
1251.64	72.0273	1250	49.9177	1251.64	45.9632	1251.64	37.2457
1253.57	71.975	1250	50.5235	1253.57	46.6452	1253.57	38.1538
1255.49	71.8837	1260	50.6007	1255.49	47.2731	1255.49	39.0168
1257.42	71.8013	1260	51.6502	1257.42	47.8798	1257.42	39.886
1259.35	71.7387	1260	52.2022	1259.35	48.4495	1259.35	40.7242
1261.28	71.6608	1260	52.3325	1261.28	48.9919	1261.28	41.5386
1263.21	71.5464	1260	51.8521	1263.21	49.468	1263.21	42.2925
1265.14	71.5011	1270	53.1871	1265.14	49.8914	1265.14	43.0005
1267.07	71.5087	1270	52.6448	1267.07	50.2658	1267.07	43.6471
1268.99	71.4512	1270	52.6357	1268.99	50.5832	1268.99	44.237
1270.92	71.3577	1270	53.2612	1270.92	50.8567	1270.92	44.7791
1272.85	71.334	1270	53.7706	1272.85	51.1045	1272.85	45.3047
1274.78	71.3197	1270	53.4061	1274.78	51.3439	1274.78	45.7467
1276.71	71.2578	1280	53.9414	1276.71	51.55	1276.71	46.164
1278.64	71.1941	1280	54.6901	1278.64	51.7123	1278.64	46.5727
1280.57	71.1303	1280	54.7314	1280.57	51.854	1280.57	46.964
1282.49	71.0966	1280	54.5498	1282.49	51.994	1282.49	47.3195
1284.42	71.0458	1280	55.0745	1284.42	52.1228	1284.42	47.6636
1286.35	70.9762	1290	54.9387	1286.35	52.2553	1286.35	48.0001
1288.28	70.8924	1290	54.7601	1288.28	52.3598	1288.28	48.3389
1290.21	70.8604	1290	54.2084	1290.21	52.4652	1290.21	48.6544
1292.14	70.8428	1290	54.6982	1292.14	52.5691	1292.14	48.9526
1294.07	70.796	1290	55.011	1294.07	52.6694	1294.07	49.2232
1295.99	70.7152	1300	54.6911	1295.99	52.7506	1295.99	49.4595
1297.92	70.6625	1300	54.7371	1297.92	52.8404	1297.92	49.7091
1299.85	70.6459	1300	55.688	1299.85	52.9241	1299.85	49.9549
1301.78	70.6258	1300	55.3949	1301.78	52.9915	1301.78	50.1861
1303.71	70.5645	1300	55.1408	1303.71	53.0448	1303.71	50.4041
1305.64	70.4859	1310	55.4143	1305.64	53.1264	1305.64	50.6232
1307.57	70.4124	1310	54.6002	1307.57	53.19	1307.57	50.8386
1309.49	70.3763	1310	55.5688	1309.49	53.2312	1309.49	51.0382
1311.42	70.291	1310	55.3647	1311.42	53.2584	1311.42	51.196
1313.35	70.166	1310	54.7758	1313.35	53.2976	1313.35	51.3598
1315.28	70.1249	1320	55.4115	1315.28	53.3267	1315.28	51.5371
1317.21	70.0444	1320	54.612	1317.21	53.345	1317.21	51.6912
1319.14	69.9439	1320	54.7107	1319.14	53.3933	1319.14	51.8735
1321.07	69.9604	1320	54.8599	1321.07	53.4475	1321.07	52.0654
1322.99	69.9795	1320	55.0883	1322.99	53.4627	1322.99	52.2249
1324.92	69.9654	1320	55.148	1324.92	53.4854	1324.92	52.3745
1326.85	69.9278	1330	54.9905	1326.85	53.5177	1326.85	52.5191
1328.78	69.8573	1330	55.2381	1328.78	53.5495	1328.78	52.6517
1330.71	69.8008	1330	55.9376	1330.71	53.5475	1330.71	52.7786
1332.64	69.7545	1330	55.9491	1332.64	53.5594	1332.64	52.889
1334.57	69.6769	1330	55.4107	1334.57	53.5446	1334.57	52.9674
1336.49	69.4896	1340	55.1403	1336.49	53.5373	1336.49	53.0102
1338.42	69.2082	1340	54.5605	1338.42	53.5344	1338.42	53.0746
1340.35	69.129	1340	54.2546	1340.35	53.586	1340.35	53.2786
1342.28	69.4135	1340	55.7105	1342.28	53.6396	1342.28	53.4802
1344.21	69.5243	1340	55.8074	1344.21	53.6671	1344.21	53.5895
1346.14	69.502	1350	56.1075	1346.14	53.6629	1346.14	53.6963
1348.07	69.4465	1350	54.9662	1348.07	53.6666	1348.07	53.7975
1349.99	69.3924	1350	54.9034	1349.99	53.666	1349.99	53.8972
1351.92	69.382	1350	55.8262	1351.92	53.6632	1351.92	53.9791
1353.85	69.3101	1350	55.0226	1353.85	53.6523	1353.85	54.024
1355.78	69.2651	1360	55.8506	1355.78	53.6638	1355.78	54.1051
1357.71	69.2867	1360	55.054	1357.71	53.6646	1357.71	54.1952
1359.64	69.1986	1360	55.4006	1359.64	53.6238	1359.64	54.1984
1361.57	68.8582	1360	54.4192	1361.57	53.5653	1361.57	54.1743
1363.49	68.7295	1360	54.4234	1363.49	53.6186	1363.49	54.3567
1365.42	69.0992	1370	54.6245	1365.42	53.6655	1365.42	54.5067
1367.35	69.1644	1370	55.2675	1367.35	53.6221	1367.35	54.5327
1369.28	69.0708	1370	55.321	1369.28	53.5758	1369.28	54.6108
1371.21	69.1146	1370	55.3245	1371.21	53.537	1371.21	54.6542
1373.14	68.8301	1370	54.6693	1373.14	53.4633	1373.14	54.6213
1375.07	68.6111	1380	54.7098	1375.07	53.4914	1375.07	54.7763
1376.99	68.8885	1380	54.6461	1376.99	53.4965	1376.99	54.8971
1378.92	68.9661	1380	55.0727	1378.92	53.4893	1378.92	54.9898
1380.85	68.9754	1380	55.0977	1380.85	53.4944	1380.85	55.1947
1382.78	68.942	1380	54.6694	1382.78	53.5144	1382.78	55.4538
1384.71	68.9371	1380	54.7701	1384.71	53.4546	1384.71	55.4519
1386.64	68.6699	1390	54.3517	1386.64	53.3122	1386.64	55.2244
1388.57	68.6551	1390	54.1392	1388.57	53.2798	1388.57	55.2109
1390.49	68.9305	1390	55.2118	1390.49	53.2625	1390.49	55.2056
1392.42	68.9059	1390	55.3408	1392.42	53.1285	1392.42	55.0656
1394.35	68.4308	1390	54.2715	1394.35	53.0173	1394.35	54.9807
1396.28	68.2958	1400	53.799	1396.28	53.0005	1396.28	55.0559
1398.21	68.393	1400	54.0111	1398.21	52.9554	1398.21	55.0731
1400.14	68.4884	1400	54.7029	1400.14	53.0053	1400.14	55.287
1402.07	68.8488	1400	54.34	1402.07	53.0055	1402.07	55.3301
1403.99	68.6933	1400	54.2353	1403.99	52.9691	1403.99	55.3012
1405.92	68.6114	1410	54.6672	1405.92	53.0628	1405.92	55.4596
1407.85	68.8463	1410	54.4868	1407.85	53.1258	1407.85	55.5531
1409.78	68.8628	1410	55.1907	1409.78	53.1323	1409.78	55.5529
1411.71	68.8015	1410	54.6903	1411.71	53.1525	1411.71	55.6079
1413.64	68.8394	1410	55.067	1413.64	53.1584	1413.64	55.6569
1415.56	68.7336	1420	54.6112	1415.56	53.1031	1415.56	55.5692
1417.49	68.3488	1420	54.3354	1417.49	52.9772	1417.49	55.4042
1419.42	67.8946	1420	54.1514	1419.42	53.0671	1419.42	55.6423
1421.35	68.3652	1420	54.9077	1421.35	53.1748	1421.35	55.8106
1423.28	68.5134	1420	54.2824	1423.28	53.1196	1423.28	55.7461
1425.21	68.5041	1430	54.6107	1425.21	53.1742	1425.21	55.8719
1427.14	68.7235	1430	55.4918	1427.14	53.1572	1427.14	55.8447
1429.06	68.476	1430	54.569	1429.06	53.1063	1429.06	55.7937
1430.99	68.3334	1430	54.4667	1430.99	53.09	1430.99	55.8616
1432.92	68.475	1430	54.91	1432.92	53.062	1432.92	55.8815
1434.85	68.4017	1430	54.1202	1434.85	52.9303	1434.85	55.7072
1436.78	67.7613	1440	54.1509	1436.78	52.9404	1436.78	55.8382
1438.71	68.0814	1440	54.8147	1438.71	53.0247	1438.71	56.0449
1440.64	68.453	1440	55.3534	1440.64	53.0183	1440.64	56.0346
1442.56	68.4391	1440	54.7102	1442.56	53.0187	1442.56	56.0531
1444.49	68.3983	1440	55.183	1444.49	52.9926	1444.49	56.0367
1446.42	68.1747	1450	54.1155	1446.42	52.9205	1446.42	55.9577
1448.35	67.8608	1450	54.7765	1448.35	52.9298	1448.35	56.0525
1450.28	68.0139	1450	54.263	1450.28	52.9362	1450.28	56.1006
1452.21	68.0198	1450	54.5445	1452.21	52.8734	1452.21	56.0322
1454.14	67.916	1450	54.5708	1454.14	52.7382	1454.14	55.8023
1456.06	67.0359	1460	53.8513	1456.06	52.5474	1456.06	55.4552
1457.99	66.2135	1460	51.6507	1457.99	52.6889	1457.99	55.8406
1459.92	67.2217	1460	53.7945	1459.92	52.8337	1459.92	56.1531
1461.85	67.9397	1460	54.3194	1461.85	52.8135	1461.85	56.1101
1463.78	67.7314	1460	54.2351	1463.78	52.7339	1463.78	55.9885
1465.71	67.3981	1470	53.9191	1465.71	52.7779	1465.71	56.1876
1467.64	67.7578	1470	54.1411	1467.64	52.7763	1467.64	56.2618
1469.56	67.8921	1470	55.2135	1469.56	52.658	1469.56	56.0687
1471.49	67.1899	1470	54.3869	1471.49	52.4766	1471.49	55.7914
1473.42	66.5168	1470	52.9661	1473.42	52.5435	1473.42	56.0003
1475.35	66.9308	1480	53.4537	1475.35	52.6431	1475.35	56.1352
1477.28	67.3147	1480	54.2013	1477.28	52.6848	1477.28	56.2886
1479.21	67.6829	1480	54.3376	1479.21	52.6487	1479.21	56.3126
1481.14	67.6189	1480	55.1002	1481.14	52.5853	1481.14	56.3167
1483.06	67.6762	1480	54.2003	1483.06	52.5842	1483.06	56.3505
1484.99	67.6887	1480	54.3914	1484.99	52.5051	1484.99	56.2291
1486.92	67.2724	1490	54.3632	1486.92	52.4058	1486.92	56.0338
1488.85	66.7193	1490	53.0868	1488.85	52.2912	1488.85	55.8847
1490.78	66.6751	1490	53.5785	1490.78	52.3889	1490.78	56.1805
1492.71	67.4149	1490	54.5906	1492.71	52.4424	1492.71	56.3255
1494.63	67.566	1490	54.0245	1494.63	52.3261	1494.63	56.1194
1496.56	66.924	1500	54.05	1496.56	52.2484	1496.56	56.0853
1498.49	66.7881	1500	53.1472	1498.49	52.2865	1498.49	56.2409
1500.42	67.1285	1500	54.0402	1500.42	52.3047	1500.42	56.3564
1502.35	67.4737	1500	54.1584	1502.35	52.2485	1502.35	56.2741
1504.28	67.4072	1500	54.7572	1504.28	52.0399	1504.28	55.8312
1506.21	65.5445	1510	51.697	1506.21	51.7688	1506.21	55.3694
1508.13	65.0524	1510	50.9121	1508.13	51.934	1508.13	55.9835
1510.06	66.386	1510	53.0982	1510.06	52.0485	1510.06	56.1868
1511.99	66.9373	1510	53.0542	1511.99	52.0859	1511.99	56.2713
1513.92	67.044	1510	54.0042	1513.92	52.0272	1513.92	56.1843
1515.85	66.574	1520	53.2721	1515.85	51.8492	1515.85	55.9352
1517.78	66.2239	1520	53.0802	1517.78	51.8395	1517.78	56.0605
1519.71	66.4361	1520	53.0021	1519.71	51.7646	1519.71	55.8747
1521.63	65.665	1520	51.9368	1521.63	51.7703	1521.63	55.9656
1523.56	66.1425	1520	52.0885	1523.56	51.8378	1523.56	56.1872
1525.49	66.3938	1530	52.3623	1525.49	51.7823	1525.49	56.1402
1527.42	66.4543	1530	53.3108	1527.42	51.8011	1527.42	56.2914
1529.35	66.8765	1530	53.4096	1529.35	51.8222	1529.35	56.3646
1531.28	67.0587	1530	54.4442	1531.28	51.7155	1531.28	56.1542
1533.21	66.3557	1530	52.5788	1533.21	51.6056	1533.21	56.0868
1535.13	66.5267	1540	52.7711	1535.13	51.6978	1535.13	56.3526
1537.06	67.0437	1540	53.5058	1537.06	51.5336	1537.06	56.0032
1538.99	65.9708	1540	52.3011	1538.99	51.2749	1538.99	55.5895
1540.92	64.7347	1540	50.8783	1540.92	51.4045	1540.92	55.9014
1542.85	65.4726	1540	51.7194	1542.85	51.5188	1542.85	56.1459
1544.78	65.9972	1540	52.5323	1544.78	51.5837	1544.78	56.3789
1546.71	66.7101	1550	53.2794	1546.71	51.6431	1546.71	56.5709
1548.63	66.8789	1550	53.5642	1548.63	51.5624	1548.63	56.4217
1550.56	66.6389	1550	52.8605	1550.56	51.5498	1550.56	56.4693
1552.49	66.8264	1550	53.881	1552.49	51.493	1552.49	56.3849
1554.42	66.471	1550	53.3758	1554.42	51.4047	1554.42	56.2666
1556.35	66.4016	1560	53.346	1556.35	51.2267	1556.35	55.9336
1558.28	64.9578	1560	51.6715	1558.28	50.9135	1558.28	55.4953
1560.21	64.6708	1560	50.8826	1560.21	51.4148	1560.21	56.6422
1562.13	66.4025	1560	53.1845	1562.13	51.489	1562.13	56.6192
1564.06	66.7691	1560	53.0926	1564.06	51.3981	1564.06	56.478
1565.99	66.769	1570	53.6837	1565.99	51.3723	1565.99	56.5215
1567.92	66.7406	1570	53.2794	1567.92	51.2765	1567.92	56.3068
1569.85	66.1232	1570	52.3527	1569.85	51.2685	1569.85	56.4164
1571.78	66.5563	1570	53.1321	1571.78	51.3101	1571.78	56.5838
1573.71	66.9361	1570	53.9117	1573.71	51.1648	1573.71	56.2775
1575.63	66.2532	1580	52.3523	1575.63	51.0429	1575.63	56.1015
1577.56	66.0398	1580	51.9126	1577.56	51.1165	1577.56	56.4173
1579.49	66.773	1580	53.4056	1579.49	51.1003	1579.49	56.4062
1581.42	66.9389	1580	53.6316	1581.42	51.0202	1581.42	56.3119
1583.35	66.935	1580	53.619	1583.35	50.9383	1583.35	56.2182
1585.28	66.9377	1590	53.4462	1585.28	50.8274	1585.28	56.101
1587.21	66.9444	1590	53.9752	1587.21	50.718	1587.21	55.9495
1589.13	66.89	1590	53.024	1589.13	50.5798	1589.13	55.7749
1591.06	66.8884	1590	53.5958	1591.06	50.4455	1591.06	55.6068
1592.99	66.8488	1590	53.7407	1592.99	50.2726	1592.99	55.3615
1594.92	66.7932	1590	52.6783	1594.92	50.1068	1594.92	55.1245
1596.85	66.8395	1600	53.2708	1596.85	49.9355	1596.85	54.9184
1598.78	66.9239	1600	52.5121	1598.78	49.74	1598.78	54.6493
1600.71	66.8649	1600	52.3573	1600.71	49.5041	1600.71	54.3004
1602.63	66.8085	1600	52.9006	1602.63	49.2582	1602.63	53.9853
1604.56	66.8479	1600	52.7634	1604.56	49.0162	1604.56	53.6696
1606.49	66.893	1610	52.0053	1606.49	48.7771	1606.49	53.2818
1608.42	66.7894	1610	51.6348	1608.42	48.5301	1608.42	52.8983
1610.35	66.892	1610	52.3044	1610.35	48.3408	1610.35	52.5765
1612.28	67.1659	1610	51.803	1612.28	48.1429	1612.28	52.1848
1614.21	67.43	1610	52.0732	1614.21	47.9268	1614.21	51.6537
1616.13	67.0379	1620	51.71	1616.13	47.6774	1616.13	51.1633
1618.06	67.0701	1620	51.0586	1618.06	47.5264	1618.06	51.0764
1619.99	67.5987	1620	51.7786	1619.99	47.2509	1619.99	50.7593
1621.92	67.2279	1620	51.19	1621.92	46.8771	1621.92	50.3544
1623.85	66.4336	1620	50.0948	1623.85	46.5811	1623.85	50.2282
1625.78	66.5535	1630	51.0625	1625.78	46.4089	1625.78	50.1538
1627.71	66.3951	1630	50.962	1627.71	46.2344	1627.71	50.0446
1629.63	66.4211	1630	51.1541	1629.63	46.1839	1629.63	50.1583
1631.56	66.7154	1630	51.5147	1631.56	46.1219	1631.56	50.0903
1633.49	66.6198	1630	51.202	1633.49	46.0067	1633.49	49.8349
1635.42	65.5028	1640	49.3989	1635.42	45.9642	1635.42	49.8848
1637.35	65.455	1640	49.6272	1637.35	46.2614	1637.35	50.5408
1639.28	66.2759	1640	50.276	1639.28	46.3541	1639.28	50.718
1641.21	66.3846	1640	51.4304	1641.21	46.3813	1641.21	50.8838
1643.13	66.3287	1640	51.084	1643.13	46.3524	1643.13	50.9236
1645.06	65.772	1650	50.9107	1645.06	46.2918	1645.06	50.8348
1646.99	64.4637	1650	49.0183	1646.99	46.3413	1646.99	51.1989
1648.92	64.9351	1650	49.5867	1648.92	46.5859	1648.92	51.7727
1650.85	65.7011	1650	50.4645	1650.85	46.561	1650.85	51.5412
1652.78	64.0112	1650	49.106	1652.78	46.6024	1652.78	51.7143
1654.71	63.7816	1650	48.757	1654.71	47.1402	1654.71	53.0023
1656.63	65.1859	1660	50.2288	1656.63	47.3293	1656.63	53.2029
1658.56	65.6679	1660	51.6621	1658.56	47.4757	1658.56	53.3597
1660.49	65.6129	1660	51.0744	1660.49	47.5766	1660.49	53.4509
1662.42	65.1198	1660	50.7101	1662.42	47.7248	1662.42	53.7162
1664.35	65.1786	1660	50.5611	1664.35	47.9962	1664.35	54.2109
1666.28	65.595	1670	51.551	1666.28	48.074	1666.28	54.2158
1668.21	65.1815	1670	50.8052	1668.21	48.1019	1668.21	54.1441
1670.13	64.5791	1670	50.5496	1670.13	48.3272	1670.13	54.5259
1672.06	65.0548	1670	51.0497	1672.06	48.5644	1672.06	54.8152
1673.99	65.3599	1670	51.1341	1673.99	48.6328	1673.99	54.7852
1675.92	65.0236	1680	50.9014	1675.92	48.8625	1675.92	55.2343
1677.85	65.5214	1680	52.0402	1677.85	48.992	1677.85	55.3553
1679.78	65.5467	1680	51.9601	1679.78	49.023	1679.78	55.3041
1681.71	65.5179	1680	51.2772	1681.71	48.9899	1681.71	55.0853
1683.63	64.4849	1680	50.8793	1683.63	48.9682	1683.63	54.958
1685.56	64.4286	1690	50.6335	1685.56	49.3927	1685.56	55.7691
1687.49	65.4706	1690	51.9102	1687.49	49.4792	1687.49	55.752
1689.42	65.672	1690	51.7031	1689.42	49.5377	1689.42	55.8314
1691.35	65.9157	1690	52.3266	1691.35	49.6641	1691.35	56.004
1693.28	66.2173	1690	52.8601	1693.28	49.6473	1693.28	55.8226
1695.21	65.4905	1700	51.5702	1695.21	49.5841	1695.21	55.6524
1697.13	65.0147	1700	50.9941	1697.13	49.6629	1697.13	55.7946
1699.06	65.3283	1700	51.1104	1699.06	49.6006	1699.06	55.5681
1700.99	64.6297	1700	50.497	1700.99	49.9013	1700.99	56.2493
1702.92	65.5215	1700	51.7402	1702.92	49.9469	1702.92	56.2234
1704.85	65.6062	1700	52.1913	1704.85	49.8912	1704.85	56.0774
1706.78	65.5509	1710	51.935	1706.78	50.0487	1706.78	56.3474
1708.71	66.0061	1710	52.6519	1708.71	50.1243	1708.71	56.4539
1710.63	66.1643	1710	53.0888	1710.63	50.1383	1710.63	56.4666
1712.56	66.1341	1710	52.2207	1712.56	50.0956	1712.56	56.3267
1714.49	65.6878	1710	52.3849	1714.49	50.0143	1714.49	56.0955
1716.42	65.1356	1720	51.0758	1716.42	49.9871	1716.42	56.0025
1718.35	64.7855	1720	51.3485	1718.35	50.1697	1718.35	56.5283
1720.28	65.674	1720	52.2369	1720.28	50.3157	1720.28	56.7394
1722.21	66.1506	1720	52.7087	1722.21	50.2965	1722.21	56.6347
1724.13	66.124	1720	53.2504	1724.13	50.3145	1724.13	56.7193
1726.06	66.2492	1730	52.5848	1726.06	50.3346	1726.06	56.7445
1727.99	66.157	1730	52.8208	1727.99	50.2795	1727.99	56.6416
1729.92	65.8127	1730	52.6713	1729.92	50.2255	1729.92	56.5548
1731.85	65.7646	1730	52.1043	1731.85	50.1517	1731.85	56.3141
1733.78	64.953	1730	51.765	1733.78	50.1587	1733.78	56.375
1735.71	65.0794	1740	51.3054	1735.71	50.3766	1735.71	56.9019
1737.63	65.8723	1740	52.5371	1737.63	50.295	1737.63	56.646
1739.56	65.5607	1740	51.9481	1739.56	50.293	1739.56	56.6664
1741.49	65.5218	1740	51.8385	1741.49	50.3361	1741.49	56.7514
1743.42	65.5258	1740	52.6086	1743.42	50.3166	1743.42	56.737
1745.35	65.567	1750	52.2231	1745.35	50.2877	1745.35	56.6888
1747.28	65.3867	1750	52.38	1747.28	50.2145	1747.28	56.532
1749.21	65.103	1750	51.2901	1749.21	50.1986	1749.21	56.5603
1751.13	65.0603	1750	51.911	1751.13	50.2843	1751.13	56.816
1753.06	65.528	1750	52.042	1753.06	50.3966	1753.06	57.0028
1754.99	65.871	1750	53.2432	1754.99	50.3302	1754.99	56.8446
1756.92	65.5203	1760	52.1615	1756.92	50.2976	1756.92	56.8692
1758.85	65.6791	1760	52.5269	1758.85	50.2995	1758.85	56.8781
1760.78	65.6316	1760	52.777	1760.78	50.2365	1760.78	56.7699
1762.71	65.3857	1760	52.395	1762.71	50.3039	1762.71	56.9592
1764.63	65.7485	1760	52.5603	1764.63	50.3092	1764.63	56.9806
1766.56	65.7529	1770	53.404	1766.56	50.2217	1766.56	56.8303
1768.49	65.4062	1770	52.7204	1768.49	50.203	1768.49	56.786
1770.42	65.2775	1770	52.6048	1770.42	50.1007	1770.42	56.5657
1772.35	64.6884	1770	51.7049	1772.35	50.116	1772.35	56.727
1774.28	64.9709	1770	51.9408	1774.28	50.2343	1774.28	56.9738
1776.21	65.4196	1780	53.1589	1776.21	50.2461	1776.21	56.967
1778.13	65.5734	1780	52.9051	1778.13	50.2141	1778.13	56.9289
1780.06	65.3905	1780	52.9685	1780.06	50.1678	1780.06	56.8782
1781.99	65.3997	1780	53.084	1781.99	50.1983	1781.99	56.9563
1783.92	65.4936	1780	52.7965	1783.92	50.1754	1783.92	56.9385
1785.85	65.3899	1790	52.6215	1785.85	50.1884	1785.85	57.0324
1787.78	65.5421	1790	53.2803	1787.78	50.1562	1787.78	56.9711
1789.7	65.4522	1790	52.8425	1789.7	50.0596	1789.7	56.7394
1791.63	64.8962	1790	52.0602	1791.63	50.0108	1791.63	56.6775
1793.56	64.7532	1790	51.7173	1793.56	50.0871	1793.56	56.9438
1795.49	65.1447	1800	53.0293	1795.49	50.0796	1795.49	56.9269
1797.42	65.2541	1800	52.5938	1797.42	50.0463	1797.42	56.888
1799.35	65.1174	1800	53.0769	1799.35	49.9959	1799.35	56.843
1801.28	64.9163	1800	52.2711	1801.28	50.0228	1801.28	56.9276
1803.2	65.1477	1800	52.9712	1803.2	50.044	1803.2	56.9815
1805.13	65.3268	1810	53.2875	1805.13	50.023	1805.13	56.9873
1807.06	65.3141	1810	53.4605	1807.06	49.9896	1807.06	56.9399
1808.99	65.1659	1810	52.5091	1808.99	49.9597	1808.99	56.8946
1810.92	65.0036	1810	52.3401	1810.92	49.9572	1810.92	56.9257
1812.85	65.0857	1810	52.8228	1812.85	49.9927	1812.85	57.0016
1814.78	65.2752	1810	52.906	1814.78	49.9802	1814.78	56.948
1816.7	65.2015	1820	53.2784	1816.7	49.9442	1816.7	56.9337
1818.63	65.202	1820	53.1609	1818.63	49.9454	1818.63	56.9488
1820.56	65.2042	1820	52.4821	1820.56	49.9295	1820.56	56.9339
1822.49	65.1761	1820	53.0031	1822.49	49.8581	1822.49	56.8171
1824.42	64.8339	1820	52.1094	1824.42	49.7993	1824.42	56.7681
1826.35	64.7621	1830	52.6305	1826.35	49.8166	1826.35	56.8118
1828.28	64.8026	1830	52.49	1828.28	49.7329	1828.28	56.614
1830.2	64.437	1830	52.2077	1830.2	49.7389	1830.2	56.7527
1832.13	64.7604	1830	52.6154	1832.13	49.7743	1832.13	56.9044
1834.06	65.022	1830	53.0379	1834.06	49.7479	1834.06	56.8316
1835.99	64.9386	1840	52.7056	1835.99	49.7248	1835.99	56.7996
1837.92	64.8787	1840	52.7703	1837.92	49.7027	1837.92	56.7926
1839.85	64.9339	1840	53.2408	1839.85	49.6822	1839.85	56.7796
1841.78	64.9185	1840	52.9345	1841.78	49.6106	1841.78	56.5699
1843.7	64.3914	1840	51.6956	1843.7	49.5875	1843.7	56.5391
1845.63	64.2383	1850	52.1637	1845.63	49.615	1845.63	56.738
1847.56	64.5832	1850	52.011	1847.56	49.5895	1847.56	56.7212
1849.49	64.7303	1850	52.3849	1849.49	49.5914	1849.49	56.7295
1851.42	64.8119	1850	53.0283	1851.42	49.557	1851.42	56.7068
1853.35	64.7879	1850	52.5286	1853.35	49.5297	1853.35	56.6789
1855.28	64.7875	1860	53.1719	1855.28	49.5191	1855.28	56.6471
1857.2	64.7274	1860	52.4361	1857.2	49.4818	1857.2	56.6443
1859.13	64.6706	1860	52.6548	1859.13	49.4678	1859.13	56.6676
1861.06	64.6457	1860	52.0864	1861.06	49.461	1861.06	56.6508
1862.99	64.6507	1860	52.7159	1862.99	49.4359	1862.99	56.6043
1864.92	64.5842	1860	52.9012	1864.92	49.3724	1864.92	56.4983
1866.85	64.3222	1870	52.0228	1866.85	49.2843	1866.85	56.3306
1868.78	63.9184	1870	51.2107	1868.78	49.2886	1868.78	56.3774
1870.7	64.1149	1870	51.6206	1870.7	49.3809	1870.7	56.5896
1872.63	64.4902	1870	51.9786	1872.63	49.3844	1872.63	56.6121
1874.56	64.5225	1870	52.5571	1874.56	49.3624	1874.56	56.6097
1876.49	64.4972	1880	53.0066	1876.49	49.3498	1876.49	56.606
1878.42	64.4662	1880	52.7746	1878.42	49.3291	1878.42	56.6102
1880.35	64.4616	1880	52.626	1880.35	49.3174	1880.35	56.6001
1882.28	64.4305	1880	52.879	1882.28	49.2904	1882.28	56.5899
1884.2	64.3773	1880	52.41	1884.2	49.2711	1884.2	56.6187
1886.13	64.3719	1890	51.9621	1886.13	49.2615	1886.13	56.6539
1888.06	64.2517	1890	51.8662	1888.06	49.2086	1888.06	56.5679
1889.99	64.0049	1890	51.4809	1889.99	49.222	1889.99	56.6401
1891.92	64.1953	1890	52.2762	1891.92	49.2466	1891.92	56.687
1893.85	64.2268	1890	52.1688	1893.85	49.2083	1893.85	56.6292
1895.78	64.1475	1900	51.6543	1895.78	49.2208	1895.78	56.6676
1897.7	64.1999	1900	52.7635	1897.7	49.2286	1897.7	56.7135
1899.63	64.2199	1900	52.3611	1899.63	49.2012	1899.63	56.7249
1901.56	64.1811	1900	52.0076	1901.56	49.1867	1901.56	56.7306
1903.49	64.1404	1900	52.2784	1903.49	49.1955	1903.49	56.7418
1905.42	64.0983	1910	52.2856	1905.42	49.1845	1905.42	56.7637
1907.35	64.037	1910	51.9352	1907.35	49.166	1907.35	56.7434
1909.28	63.9113	1910	51.8483	1909.28	49.1562	1909.28	56.7547
1911.2	63.9479	1910	52.4374	1911.2	49.1695	1911.2	56.8145
1913.13	64.0206	1910	52.3022	1913.13	49.1482	1913.13	56.831
1915.06	64.036	1920	52.0871	1915.06	49.1213	1915.06	56.7681
1916.99	63.8395	1920	51.6067	1916.99	49.0861	1916.99	56.7039
1918.92	63.679	1920	51.8714	1918.92	49.1031	1918.92	56.8344
1920.85	63.8102	1920	52.4668	1920.85	49.076	1920.85	56.7931
1922.78	63.6831	1920	51.9227	1922.78	49.0557	1922.78	56.7729
1924.7	63.7504	1920	51.4314	1924.7	49.0772	1924.7	56.8715
1926.63	63.882	1930	52.7876	1926.63	49.0685	1926.63	56.8854
1928.56	63.8512	1930	52.1205	1928.56	49.0579	1928.56	56.8893
1930.49	63.8425	1930	52.4059	1930.49	49.0577	1930.49	56.8792
1932.42	63.828	1930	52.3007	1932.42	49.0264	1932.42	56.8618
1934.35	63.8153	1930	52.1002	1934.35	49.0021	1934.35	56.8715
1936.28	63.7956	1940	52.2138	1936.28	49.0079	1936.28	56.8897
1938.2	63.7884	1940	52.4806	1938.2	48.9958	1938.2	56.8674
1940.13	63.7371	1940	52.2436	1940.13	48.9396	1940.13	56.7769
1942.06	63.5071	1940	52.197	1942.06	48.9025	1942.06	56.7475
1943.99	63.4751	1940	52.1389	1943.99	48.9202	1943.99	56.85
1945.92	63.6595	1950	52.1202	1945.92	48.9308	1945.92	56.8424
1947.85	63.8189	1950	52.4176	1947.85	48.9387	1947.85	56.8419
1949.78	64.0531	1950	52.581	1949.78	48.9572	1949.78	56.8263
1951.7	63.858	1950	52.0476	1951.7	48.8941	1951.7	56.8229
1953.63	63.7136	1950	51.6247	1953.63	48.8479	1953.63	56.794
1955.56	64.0413	1960	52.231	1955.56	48.9537	1955.56	56.8038
1957.49	66.0713	1960	52.3766	1957.49	49.4084	1957.49	56.7695
1959.42	66.834	1960	52.8	1959.42	49.4678	1959.42	56.7072
1961.35	64.5715	1960	52.0936	1961.35	48.9686	1961.35	56.7511
1963.28	63.6508	1960	52.1109	1963.28	48.7927	1963.28	56.7855
1965.2	63.485	1970	52.005	1965.2	48.7381	1965.2	56.7433
1967.13	63.3269	1970	51.3476	1967.13	48.706	1967.13	56.7548
1969.06	63.3272	1970	51.3242	1969.06	48.7079	1969.06	56.7947
1970.99	63.389	1970	51.6182	1970.99	48.6944	1970.99	56.804
1972.92	63.3684	1970	51.9899	1972.92	48.664	1972.92	56.8085
1974.85	63.3739	1970	52.0014	1974.85	48.6542	1974.85	56.8083
1976.78	63.3288	1980	51.5688	1976.78	48.6453	1976.78	56.8044
1978.7	63.3183	1980	51.7268	1978.7	48.6281	1978.7	56.7972
1980.63	63.2893	1980	52.209	1980.63	48.6144	1980.63	56.8032
1982.56	63.263	1980	51.4945	1982.56	48.6161	1982.56	56.8094
1984.49	63.226	1980	51.7242	1984.49	48.5952	1984.49	56.809
1986.42	63.1838	1990	51.9202	1986.42	48.5716	1986.42	56.799
1988.35	63.1269	1990	51.2742	1988.35	48.559	1988.35	56.7916
1990.28	63.0798	1990	51.1805	1990.28	48.537	1990.28	56.7464
1992.2	62.9479	1990	51.279	1992.2	48.5297	1992.2	56.7662
1994.13	63.022	1990	51.454	1994.13	48.5587	1994.13	56.8419
1996.06	63.0945	2000	51.6615	1996.06	48.5423	1996.06	56.8415
1997.99	63.0856	2000	51.1918	1997.99	48.5372	1997.99	56.8421
1999.92	63.0412	2000	51.3009	1999.92	48.5244	1999.92	56.8471
2001.85	63.0091	2000	51.4499	2001.85	48.5124	2001.85	56.8678
2003.78	62.9945	2000	51.3014	2003.78	48.501	2003.78	56.8697
2005.7	62.9971	2010	52.1014	2005.7	48.4918	2005.7	56.8566
2007.63	62.9654	2010	51.7375	2007.63	48.4799	2007.63	56.8803
2009.56	62.9325	2010	51.88	2009.56	48.464	2009.56	56.911
2011.49	62.895	2010	51.6706	2011.49	48.4343	2011.49	56.9119
2013.42	62.8913	2010	51.8271	2013.42	48.4351	2013.42	56.924
2015.35	62.842	2020	50.9408	2015.35	48.4432	2015.35	56.9012
2017.28	62.7907	2020	51.6501	2017.28	48.4442	2017.28	56.9328
2019.2	62.8309	2020	51.442	2019.2	48.4283	2019.2	56.9747
2021.13	62.8238	2020	51.1716	2021.13	48.4167	2021.13	56.9803
2023.06	62.7859	2020	51.6762	2023.06	48.4233	2023.06	56.9837
2024.99	62.8093	2020	51.6815	2024.99	48.434	2024.99	57.0256
2026.92	63.1849	2030	51.4331	2026.92	48.5129	2026.92	57.033
2028.85	63.6615	2030	51.7981	2028.85	48.5887	2028.85	57.0149
2030.78	63.175	2030	51.6977	2030.78	48.4551	2030.78	57.037
2032.7	62.7065	2030	51.4482	2032.7	48.3779	2032.7	57.0717
2034.63	62.6344	2030	51.4707	2034.63	48.3712	2034.63	57.0747
2036.56	62.6075	2040	51.3817	2036.56	48.3726	2036.56	57.088
2038.49	62.5821	2040	50.9628	2038.49	48.3617	2038.49	57.1104
2040.42	62.53	2040	51.1226	2040.42	48.3466	2040.42	57.1215
2042.35	62.4738	2040	51.1305	2042.35	48.3347	2042.35	57.1246
2044.28	62.489	2040	51.7709	2044.28	48.3251	2044.28	57.1292
2046.2	62.4933	2050	51.2162	2046.2	48.3169	2046.2	57.149
2048.13	62.4583	2050	51.4911	2048.13	48.3258	2048.13	57.1935
2050.06	62.4177	2050	50.772	2050.06	48.3255	2050.06	57.2066
2051.99	62.3879	2050	51.7465	2051.99	48.3056	2051.99	57.2338
2053.92	62.364	2050	50.7922	2053.92	48.2951	2053.92	57.2683
2055.85	62.3434	2060	50.7035	2055.85	48.3007	2055.85	57.2692
2057.78	62.314	2060	51.2286	2057.78	48.3002	2057.78	57.2615
2059.7	62.3006	2060	51.1813	2059.7	48.2993	2059.7	57.2632
2061.63	62.2788	2060	50.9478	2061.63	48.2966	2061.63	57.2642
2063.56	62.232	2060	51.0606	2063.56	48.2797	2063.56	57.281
2065.49	62.1796	2070	50.6375	2065.49	48.2583	2065.49	57.2989
2067.42	62.2109	2070	51.2001	2067.42	48.2474	2067.42	57.3277
2069.35	62.1981	2070	50.8228	2069.35	48.2443	2069.35	57.3289
2071.28	62.1736	2070	51.0087	2071.28	48.2519	2071.28	57.3265
2073.2	62.1648	2070	50.7209	2073.2	48.2491	2073.2	57.3407
2075.13	62.151	2080	50.6461	2075.13	48.2343	2075.13	57.3818
2077.06	62.1231	2080	51.4848	2077.06	48.2223	2077.06	57.4052
2078.99	62.085	2080	50.5222	2078.99	48.2213	2078.99	57.4284
2080.92	62.0462	2080	50.762	2080.92	48.221	2080.92	57.46
2082.85	62.0331	2080	51.3126	2082.85	48.231	2082.85	57.4676
2084.78	61.9943	2080	51.2113	2084.78	48.2234	2084.78	57.46
2086.7	61.9635	2090	51.3016	2086.7	48.2104	2086.7	57.4765
2088.63	61.93	2090	51.0445	2088.63	48.2094	2088.63	57.4879
2090.56	61.9005	2090	50.3405	2090.56	48.1855	2090.56	57.5108
2092.49	61.8764	2090	50.4901	2092.49	48.1676	2092.49	57.5288
2094.42	61.8755	2090	50.6851	2094.42	48.1624	2094.42	57.5451
2096.35	61.8622	2100	50.51	2096.35	48.1533	2096.35	57.5558
2098.28	61.8418	2100	51.1953	2098.28	48.1546	2098.28	57.5592
2100.2	61.8068	2100	50.7004	2100.2	48.1468	2100.2	57.5469
2102.13	61.7856	2100	50.6913	2102.13	48.1396	2102.13	57.5456
2104.06	61.7657	2100	50.4303	2104.06	48.1375	2104.06	57.5702
2105.99	61.7543	2110	50.5991	2105.99	48.1495	2105.99	57.618
2107.92	61.7199	2110	50.8393	2107.92	48.1406	2107.92	57.6433
2109.85	61.6866	2110	51.2709	2109.85	48.1263	2109.85	57.6472
2111.78	61.6542	2110	51.3093	2111.78	48.1105	2111.78	57.6411
2113.7	61.6435	2110	51.053	2113.7	48.105	2113.7	57.6442
2115.63	61.6342	2120	50.3255	2115.63	48.0959	2115.63	57.6531
2117.56	61.6317	2120	50.2851	2117.56	48.0912	2117.56	57.6657
2119.49	61.5812	2120	50.3055	2119.49	48.0913	2119.49	57.6763
2121.42	61.5508	2120	51.0319	2121.42	48.0964	2121.42	57.7177
2123.35	61.5309	2120	50.652	2123.35	48.091	2123.35	57.7366
2125.28	61.5273	2130	50.2865	2125.28	48.0662	2125.28	57.7344
2127.2	61.5123	2130	50.6577	2127.2	48.0615	2127.2	57.7366
2129.13	61.4893	2130	50.8901	2129.13	48.0639	2129.13	57.741
2131.06	61.4524	2130	50.601	2131.06	48.0517	2131.06	57.7561
2132.99	61.4334	2130	50.6391	2132.99	48.0401	2132.99	57.7736
2134.92	61.425	2130	51.1058	2134.92	48.0304	2134.92	57.7846
2136.85	61.4066	2140	50.0086	2136.85	48.0407	2136.85	57.8135
2138.78	61.3744	2140	50.6694	2138.78	48.0613	2138.78	57.8092
2140.7	61.3499	2140	50.9336	2140.7	48.0423	2140.7	57.8128
2142.63	61.3216	2140	51.1418	2142.63	48.0117	2142.63	57.8469
2144.56	61.3046	2140	50.889	2144.56	47.9965	2144.56	57.8952
2146.49	61.2814	2150	50.958	2146.49	47.9918	2146.49	57.906
2148.42	61.2693	2150	50.7303	2148.42	48.0072	2148.42	57.91
2150.35	61.2526	2150	50.9217	2150.35	48.0023	2150.35	57.9104
2152.28	61.2341	2150	50.3958	2152.28	47.9833	2152.28	57.9146
2154.2	61.2174	2150	50.3792	2154.2	47.9787	2154.2	57.9125
2156.13	61.1931	2160	50.2003	2156.13	47.9782	2156.13	57.93
2158.06	61.1595	2160	50.7619	2158.06	47.9727	2158.06	57.9495
2159.99	61.1405	2160	50.9061	2159.99	47.9745	2159.99	57.974
2161.92	61.1213	2160	49.9822	2161.92	47.973	2161.92	57.9939
2163.85	61.1125	2160	51.0108	2163.85	47.9628	2163.85	57.9845
2165.78	61.0948	2170	50.6489	2165.78	47.9554	2165.78	57.9936
2167.7	61.1091	2170	50.7468	2167.7	47.9725	2167.7	58.055
2169.63	61.1263	2170	50.3778	2169.63	47.9835	2169.63	58.0721
2171.56	61.0793	2170	50.8324	2171.56	47.9488	2171.56	58.055
2173.49	61.0109	2170	50.5889	2173.49	47.9363	2173.49	58.0328
2175.42	60.9893	2180	50.1677	2175.42	47.9411	2175.42	58.0315
2177.35	60.9766	2180	50.2624	2177.35	47.9408	2177.35	58.048
2179.28	60.9681	2180	50.8211	2179.28	47.9185	2179.28	58.0676
2181.2	60.9293	2180	49.9492	2181.2	47.8885	2181.2	58.0675
2183.13	60.8974	2180	49.9425	2183.13	47.896	2183.13	58.0909
2185.06	60.8877	2190	50.1411	2185.06	47.8942	2185.06	58.1254
2186.99	60.8815	2190	49.9024	2186.99	47.8802	2186.99	58.1459
2188.92	60.8529	2190	50.8317	2188.92	47.8683	2188.92	58.1403
2190.85	60.8289	2190	50.1681	2190.85	47.868	2190.85	58.1536
2192.78	60.7942	2190	49.8588	2192.78	47.8826	2192.78	58.17
2194.7	60.78	2190	50.1859	2194.7	47.8662	2194.7	58.1897
2196.63	60.7669	2200	50.6098	2196.63	47.8408	2196.63	58.2012
2198.56	60.7323	2200	49.7047	2198.56	47.8442	2198.56	58.2148
2200.49	60.6874	2200	50.2981	2200.49	47.844	2200.49	58.2024
2202.42	60.6618	2200	49.7879	2202.42	47.8365	2202.42	58.2104
2204.35	60.6724	2200	50.3064	2204.35	47.8201	2204.35	58.2311
2206.28	60.6664	2210	49.8094	2206.28	47.8135	2206.28	58.2698
2208.2	60.6398	2210	50.4501	2208.2	47.8074	2208.2	58.2735
2210.13	60.6053	2210	49.6525	2210.13	47.8079	2210.13	58.2695
2212.06	60.5688	2210	50.1921	2212.06	47.8169	2212.06	58.2875
2213.99	60.5831	2210	50.5005	2213.99	47.802	2213.99	58.2998
2215.92	60.5635	2220	49.7096	2215.92	47.791	2215.92	58.3063
2217.85	60.5441	2220	50.5436	2217.85	47.801	2217.85	58.334
2219.78	60.5234	2220	50.5741	2219.78	47.7844	2219.78	58.3338
2221.7	60.4941	2220	49.8571	2221.7	47.7702	2221.7	58.348
2223.63	60.4468	2220	50.5652	2223.63	47.7562	2223.63	58.3664
2225.56	60.4454	2230	50.5101	2225.56	47.7487	2225.56	58.369
2227.49	60.4368	2230	49.6726	2227.49	47.7476	2227.49	58.3796
2229.42	60.4171	2230	49.5827	2229.42	47.7501	2229.42	58.4014
2231.35	60.4064	2230	50.3883	2231.35	47.7369	2231.35	58.3952
2233.28	60.3824	2230	49.6687	2233.28	47.7339	2233.28	58.3898
2235.2	60.3511	2240	50.3555	2235.2	47.7415	2235.2	58.4042
2237.13	60.3164	2240	50.591	2237.13	47.7539	2237.13	58.4353
2239.06	60.2927	2240	50.3903	2239.06	47.7615	2239.06	58.4432
2240.99	60.2726	2240	49.8584	2240.99	47.7709	2240.99	58.4178
2242.92	60.2519	2240	50.4591	2242.92	47.7785	2242.92	58.4233
2244.85	60.2308	2240	49.585	2244.85	47.7688	2244.85	58.4639
2246.78	60.2026	2250	49.607	2246.78	47.7282	2246.78	58.483
2248.7	60.1951	2250	50.1537	2248.7	47.7184	2248.7	58.4884
2250.63	60.1695	2250	50.0531	2250.63	47.721	2250.63	58.4998
2252.56	60.1362	2250	50.1671	2252.56	47.7077	2252.56	58.5189
2254.49	60.1026	2250	50.2495	2254.49	47.69	2254.49	58.528
2256.42	60.093	2260	49.7079	2256.42	47.697	2256.42	58.5315
2258.35	60.0666	2260	49.7021	2258.35	47.6971	2258.35	58.5321
2260.28	60.046	2260	50.0038	2260.28	47.6968	2260.28	58.5601
2262.2	60.0172	2260	49.6696	2262.2	47.6996	2262.2	58.6035
2264.13	60.0014	2260	50.3581	2264.13	47.6907	2264.13	58.6129
2266.06	59.9733	2270	49.5251	2266.06	47.6999	2266.06	58.5778
2267.99	59.942	2270	50.0218	2267.99	47.697	2267.99	58.5733
2269.92	59.9171	2270	50.2223	2269.92	47.6834	2269.92	58.5961
2271.85	59.895	2270	49.475	2271.85	47.6891	2271.85	58.6058
2273.77	59.879	2270	49.7619	2273.77	47.6904	2273.77	58.598
2275.7	59.8633	2280	50.0238	2275.7	47.6739	2275.7	58.6111
2277.63	59.8432	2280	49.2907	2277.63	47.6615	2277.63	58.6568
2279.56	59.8203	2280	49.8105	2279.56	47.6769	2279.56	58.7003
2281.49	59.8102	2280	50.2019	2281.49	47.6797	2281.49	58.7007
2283.42	59.82	2280	49.9126	2283.42	47.67	2283.42	58.7005
2285.35	59.7957	2290	49.5277	2285.35	47.6536	2285.35	58.704
2287.27	59.7317	2290	49.4205	2287.27	47.6631	2287.27	58.7057
2289.2	59.6455	2290	50.1089	2289.2	47.6915	2289.2	58.7037
2291.13	59.594	2290	49.182	2291.13	47.687	2291.13	58.7109
2293.06	59.5428	2290	49.8621	2293.06	47.6808	2293.06	58.6993
2294.99	59.4871	2290	50.0993	2294.99	47.7212	2294.99	58.7204
2296.92	59.4178	2300	49.0567	2296.92	47.7124	2296.92	58.7359
2298.85	59.3508	2300	49.7523	2298.85	47.6926	2298.85	58.756
2300.77	59.2702	2300	49.0703	2300.77	47.7167	2300.77	58.7678
2302.7	59.1907	2300	49.4528	2302.7	47.728	2302.7	58.7523
2304.63	59.0993	2300	49.4391	2304.63	47.7581	2304.63	58.7264
2306.56	58.9922	2310	49.6208	2306.56	47.7889	2306.56	58.7352
2308.49	58.8599	2310	49.7094	2308.49	47.8	2308.49	58.7255
2310.42	58.7203	2310	49.4193	2310.42	47.8333	2310.42	58.6996
2312.35	58.6095	2310	48.7633	2312.35	47.8607	2312.35	58.6652
2314.27	58.5728	2310	48.5371	2314.27	47.9007	2314.27	58.6706
2316.2	58.518	2320	48.6243	2316.2	47.9485	2316.2	58.6923
2318.13	58.3541	2320	49.1405	2318.13	48.0029	2318.13	58.6605
2320.06	58.0911	2320	48.6505	2320.06	48.0791	2320.06	58.6533
2321.99	57.8927	2320	48.2073	2321.99	48.1185	2321.99	58.6885
2323.92	57.7716	2320	48.1694	2323.92	48.2184	2323.92	58.7316
2325.85	57.7226	2330	49.155	2325.85	48.3424	2325.85	58.7223
2327.77	57.6127	2330	48.332	2327.77	48.3692	2327.77	58.6654
2329.7	57.5112	2330	48.5711	2329.7	48.4457	2329.7	58.7366
2331.63	57.4236	2330	48.0807	2331.63	48.5395	2331.63	58.7675
2333.56	57.4272	2330	48.3558	2333.56	48.4769	2333.56	58.7094
2335.49	57.3732	2340	48.3487	2335.49	48.4736	2335.49	58.6899
2337.42	57.3259	2340	48.7025	2337.42	48.5411	2337.42	58.709
2339.35	57.26	2340	48.0801	2339.35	48.5827	2339.35	58.7013
2341.27	57.0993	2340	47.6508	2341.27	48.6738	2341.27	58.6927
2343.2	56.9521	2340	48.386	2343.2	48.6392	2343.2	58.8399
2345.13	56.9274	2350	48.1172	2345.13	48.4764	2345.13	59.149
2347.06	57.2776	2350	47.645	2347.06	48.2384	2347.06	59.243
2348.99	57.8457	2350	48.7317	2348.99	48.117	2348.99	58.8493
2350.92	57.8358	2350	48.6625	2350.92	48.2281	2350.92	58.5647
2352.84	57.3286	2350	48.2103	2352.84	48.4942	2352.84	58.599
2354.77	56.83	2350	48.501	2354.77	48.6003	2354.77	58.6304
2356.7	56.3568	2360	48.0863	2356.7	48.8344	2356.7	58.8754
2358.63	56.0995	2360	48.1612	2358.63	49.078	2358.63	59.0564
2360.56	56.0174	2360	48.1109	2360.56	49.1022	2360.56	59.1184
2362.49	55.9559	2360	48.0381	2362.49	48.9219	2362.49	59.1078
2364.42	56.0151	2360	47.401	2364.42	48.7255	2364.42	59.1239
2366.34	56.2228	2370	47.3564	2366.34	48.6377	2366.34	59.1438
2368.27	56.4768	2370	48.1078	2368.27	48.5819	2368.27	59.2268
2370.2	56.7428	2370	48.2697	2370.2	48.467	2370.2	59.2887
2372.13	57.0324	2370	48.3509	2372.13	48.2883	2372.13	59.3012
2374.06	57.286	2370	47.8748	2374.06	48.0943	2374.06	59.3263
2375.99	57.5607	2380	48.6408	2375.99	47.9318	2375.99	59.4473
2377.92	57.8117	2380	48.0717	2377.92	47.7915	2377.92	59.5293
2379.84	58.0964	2380	48.7251	2379.84	47.7111	2379.84	59.4926
2381.77	58.3713	2380	48.6641	2381.77	47.6356	2381.77	59.4701
2383.7	58.5789	2380	49.5422	2383.7	47.5519	2383.7	59.4707
2385.63	58.7309	2390	48.8306	2385.63	47.507	2385.63	59.4618
2387.56	58.8118	2390	49.5094	2387.56	47.4758	2387.56	59.4741
2389.49	58.7998	2390	49.794	2389.49	47.4516	2389.49	59.5046
2391.42	58.7817	2390	49.4796	2391.42	47.4297	2391.42	59.5282
2393.34	58.7692	2390	48.7378	2393.34	47.426	2393.34	59.5263
2395.27	58.7504	2400	49.2503	2395.27	47.4424	2395.27	59.5515
2397.2	58.722	2400	49.3522	2397.2	47.4265	2397.2	59.5871
2399.13	58.7025	2400	49.31	2399.13	47.4027	2399.13	59.6169
2401.06	58.692	2400	48.985	2401.06	47.4084	2401.06	59.621
2402.99	58.7027	2400	49.1539	2402.99	47.4179	2402.99	59.6341
2404.92	58.684	2400	49.544	2404.92	47.4213	2404.92	59.6403
2406.84	58.6379	2410	49.708	2406.84	47.419	2406.84	59.6367
2408.77	58.6273	2410	49.6413	2408.77	47.4113	2408.77	59.6576
2410.7	58.6229	2410	49.2938	2410.7	47.3893	2410.7	59.6855
2412.63	58.5827	2410	49.0451	2412.63	47.3858	2412.63	59.6973
2414.56	58.5721	2410	49.3863	2414.56	47.3977	2414.56	59.7174
2416.49	58.5847	2420	49.0335	2416.49	47.4058	2416.49	59.731
2418.42	58.5571	2420	48.6861	2418.42	47.4186	2418.42	59.7433
2420.34	58.5362	2420	49.562	2420.34	47.412	2420.34	59.7453
2422.27	58.5399	2420	48.7422	2422.27	47.3828	2422.27	59.7707
2424.2	58.5058	2420	48.6005	2424.2	47.3826	2424.2	59.8145
2426.13	58.4762	2430	48.6983	2426.13	47.3852	2426.13	59.8389
2428.06	58.4684	2430	49.4101	2428.06	47.3683	2428.06	59.8443
2429.99	58.4661	2430	48.5347	2429.99	47.3521	2429.99	59.861
2431.92	58.4476	2430	49.3323	2431.92	47.3481	2431.92	59.8627
2433.84	58.4265	2430	49.3197	2433.84	47.3714	2433.84	59.8794
2435.77	58.3808	2440	49.0544	2435.77	47.3668	2435.77	59.8884
2437.7	58.3415	2440	48.8377	2437.7	47.3479	2437.7	59.8866
2439.63	58.3189	2440	48.529	2439.63	47.33	2439.63	59.8963
2441.56	58.3096	2440	48.7909	2441.56	47.3195	2441.56	59.902
2443.49	58.2941	2440	48.5112	2443.49	47.3287	2443.49	59.9214
2445.42	58.2706	2450	49.1775	2445.42	47.3294	2445.42	59.9377
2447.34	58.2649	2450	48.711	2447.34	47.3051	2447.34	59.9337
2449.27	58.2562	2450	49.4481	2449.27	47.2927	2449.27	59.9581
2451.2	58.217	2450	48.7105	2451.2	47.2931	2451.2	59.9782
2453.13	58.1862	2450	49.4524	2453.13	47.2903	2453.13	60.0131
2455.06	58.1865	2460	49.3587	2455.06	47.2893	2455.06	60.0219
2456.99	58.1596	2460	48.6301	2456.99	47.3111	2456.99	60.0208
2458.92	58.1196	2460	48.9409	2458.92	47.3226	2458.92	60.0262
2460.84	58.1192	2460	49.4813	2460.84	47.3313	2460.84	60.0229
2462.77	58.1031	2460	48.8877	2462.77	47.3312	2462.77	60.0459
2464.7	58.0974	2460	48.5601	2464.7	47.3012	2464.7	60.0965
2466.63	58.0628	2470	49.2812	2466.63	47.2809	2466.63	60.1196
2468.56	58.0159	2470	48.377	2468.56	47.2633	2468.56	60.1417
2470.49	58	2470	48.7942	2470.49	47.2503	2470.49	60.1405
2472.42	57.9821	2470	49.2645	2472.42	47.2739	2472.42	60.1647
2474.34	57.9753	2470	49.0803	2474.34	47.274	2474.34	60.1603
2476.27	57.9729	2480	48.7353	2476.27	47.245	2476.27	60.1636
2478.2	57.9456	2480	49.0896	2478.2	47.2341	2478.2	60.1752
2480.13	57.9209	2480	48.6164	2480.13	47.256	2480.13	60.2096
2482.06	57.9075	2480	48.7082	2482.06	47.2806	2482.06	60.2407
2483.99	57.9071	2480	48.4693	2483.99	47.2717	2483.99	60.2471
2485.92	57.8918	2490	48.9961	2485.92	47.2593	2485.92	60.2429
2487.84	57.879	2490	49.0734	2487.84	47.2478	2487.84	60.2501
2489.77	57.8663	2490	49.3798	2489.77	47.2415	2489.77	60.2525
2491.7	57.8492	2490	49.2594	2491.7	47.2448	2491.7	60.2604
2493.63	57.8356	2490	48.6066	2493.63	47.2523	2493.63	60.2449
2495.56	57.8096	2500	49.0928	2495.56	47.2338	2495.56	60.2929
2497.49	57.7819	2500	49.0522	2497.49	47.2261	2497.49	60.2966
2499.42	57.7598	2500	48.3539	2499.42	47.2243	2499.42	60.2917
2501.34	57.7169	2500	48.6209	2501.34	47.2268	2501.34	60.324
2503.27	57.7002	2500	48.2062	2503.27	47.2228	2503.27	60.3688
2505.2	57.6855	2510	48.4647	2505.2	47.2088	2505.2	60.385
2507.13	57.6573	2510	48.6129	2507.13	47.1991	2507.13	60.3817
2509.06	57.655	2510	49.2924	2509.06	47.2127	2509.06	60.375
2510.99	57.6435	2510	48.7552	2510.99	47.2201	2510.99	60.3681
2512.92	57.5985	2510	48.8792	2512.92	47.1978	2512.92	60.3377
2514.84	57.5768	2510	49.0044	2514.84	47.1881	2514.84	60.3535
2516.77	57.5499	2520	48.4174	2516.77	47.1834	2516.77	60.4069
2518.7	57.5537	2520	49.1012	2518.7	47.1469	2518.7	60.4301
2520.63	57.5202	2520	49.1862	2520.63	47.1249	2520.63	60.4375
2522.56	57.5077	2520	48.8278	2522.56	47.1294	2522.56	60.4671
2524.49	57.5047	2520	49.0474	2524.49	47.1135	2524.49	60.4733
2526.42	57.5473	2530	48.1011	2526.42	47.11	2526.42	60.4875
2528.34	57.5393	2530	49.1387	2528.34	47.1226	2528.34	60.4843
2530.27	57.4697	2530	48.6793	2530.27	47.1461	2530.27	60.4796
2532.2	57.42	2530	48.8795	2532.2	47.1249	2532.2	60.4767
2534.13	57.3672	2530	48.7507	2534.13	47.1207	2534.13	60.5048
2536.06	57.3535	2540	48.1276	2536.06	47.132	2536.06	60.5417
2537.99	57.3695	2540	48.0904	2537.99	47.1284	2537.99	60.5557
2539.92	57.3625	2540	48.0692	2539.92	47.1238	2539.92	60.5767
2541.84	57.3234	2540	48.1581	2541.84	47.1249	2541.84	60.6157
2543.77	57.2935	2540	48.5081	2543.77	47.1117	2543.77	60.6297
2545.7	57.2683	2550	48.26	2545.7	47.0941	2545.7	60.642
2547.63	57.2265	2550	48.0653	2547.63	47.097	2547.63	60.6527
2549.56	57.2156	2550	49.0844	2549.56	47.0966	2549.56	60.6373
2551.49	57.1957	2550	48.5884	2551.49	47.0862	2551.49	60.6341
2553.42	57.1938	2550	48.8716	2553.42	47.0811	2553.42	60.643
2555.34	57.2005	2560	48.7227	2555.34	47.0544	2555.34	60.6547
2557.27	57.1768	2560	48.6739	2557.27	47.0604	2557.27	60.6855
2559.2	57.1403	2560	48.0518	2559.2	47.0805	2559.2	60.7117
2561.13	57.1192	2560	48.8349	2561.13	47.0456	2561.13	60.7032
2563.06	57.0994	2560	47.9132	2563.06	47.0096	2563.06	60.6755
2564.99	57.0727	2560	48.554	2564.99	47.0289	2564.99	60.6951
2566.92	57.025	2570	48.2783	2566.92	47.0481	2566.92	60.7398
2568.84	57.0263	2570	48.7545	2568.84	47.0241	2568.84	60.7549
2570.77	57.0479	2570	48.7751	2570.77	47.0279	2570.77	60.736
2572.7	57.026	2570	48.0795	2572.7	47.0368	2572.7	60.7347
2574.63	56.9842	2570	48.6068	2574.63	47.0193	2574.63	60.7291
2576.56	56.9871	2580	48.7103	2576.56	46.9899	2576.56	60.7675
2578.49	56.9725	2580	48.5711	2578.49	46.9911	2578.49	60.799
2580.42	56.9305	2580	48.1183	2580.42	47.015	2580.42	60.8252
2582.34	56.9098	2580	48.7908	2582.34	46.9986	2582.34	60.8063
2584.27	56.8907	2580	48.6372	2584.27	47.0011	2584.27	60.8041
2586.2	56.8498	2590	48.6381	2586.2	47.0324	2586.2	60.8355
2588.13	56.8491	2590	48.6102	2588.13	47.022	2588.13	60.8634
2590.06	56.8527	2590	48.4078	2590.06	46.9863	2590.06	60.8737
2591.99	56.8355	2590	48.7461	2591.99	46.9543	2591.99	60.9047
2593.92	56.8045	2590	48.4	2593.92	46.9416	2593.92	60.8702
2595.84	56.7826	2600	48.7673	2595.84	46.9217	2595.84	60.843
2597.77	56.7746	2600	48.2995	2597.77	46.9328	2597.77	60.9141
2599.7	56.7491	2600	48.2336	2599.7	46.9654	2599.7	60.9775
2601.63	56.714	2600	48.2207	2601.63	46.9768	2601.63	60.9577
2603.56	56.7278	2600	47.7731	2603.56	46.9526	2603.56	60.9701
2605.49	56.6893	2610	48.7103	2605.49	46.9302	2605.49	60.9967
2607.42	56.6381	2610	47.9151	2607.42	46.9362	2607.42	60.9949
2609.34	56.6208	2610	48.6107	2609.34	46.9094	2609.34	60.9646
2611.27	56.6492	2610	48.6681	2611.27	46.8591	2611.27	60.9823
2613.2	56.6249	2610	48.5262	2613.2	46.8628	2613.2	60.9828
2615.13	56.5603	2620	47.663	2615.13	46.8816	2615.13	60.976
2617.06	56.5523	2620	48.0021	2617.06	46.9005	2617.06	60.9856
2618.99	56.574	2620	47.9122	2618.99	46.9029	2618.99	61.0074
2620.92	56.5478	2620	47.8688	2620.92	46.8838	2620.92	61.0191
2622.84	56.5126	2620	48.1005	2622.84	46.8866	2622.84	61.0278
2624.77	56.4882	2620	48.5537	2624.77	46.8576	2624.77	61.03
2626.7	56.4831	2630	47.636	2626.7	46.8491	2626.7	61.0475
2628.63	56.4705	2630	47.9688	2628.63	46.8856	2628.63	61.0475
2630.56	56.4442	2630	48.1005	2630.56	46.861	2630.56	61.05
2632.49	56.4307	2630	48.3013	2632.49	46.8406	2632.49	61.0402
2634.42	56.4197	2630	47.8923	2634.42	46.8183	2634.42	61.0443
2636.34	56.3892	2640	48.325	2636.34	46.7837	2636.34	61.1035
2638.27	56.3724	2640	48.2904	2638.27	46.7837	2638.27	61.1536
2640.2	56.3486	2640	48.1003	2640.2	46.8075	2640.2	61.1217
2642.13	56.3286	2640	48.2278	2642.13	46.8323	2642.13	61.0801
2644.06	56.2968	2640	48.2283	2644.06	46.8217	2644.06	61.0783
2645.99	56.2676	2650	47.8921	2645.99	46.8096	2645.99	61.0755
2647.92	56.2671	2650	48.0799	2647.92	46.8197	2647.92	61.093
2649.84	56.2765	2650	47.5979	2649.84	46.7958	2649.84	61.129
2651.77	56.2542	2650	47.421	2651.77	46.745	2651.77	61.131
2653.7	56.2189	2650	47.6123	2653.7	46.737	2653.7	61.1561
2655.63	56.1977	2660	47.8152	2655.63	46.7323	2655.63	61.1441
2657.56	56.198	2660	48.1905	2657.56	46.7005	2657.56	61.1518
2659.49	56.1616	2660	47.5257	2659.49	46.7036	2659.49	61.1631
2661.42	56.1278	2660	47.785	2661.42	46.7227	2661.42	61.1598
2663.34	56.1099	2660	47.6699	2663.34	46.6958	2663.34	61.1517
2665.27	56.0895	2670	47.4339	2665.27	46.6892	2665.27	61.1467
2667.2	56.0669	2670	47.6605	2667.2	46.7006	2667.2	61.176
2669.13	56.0463	2670	47.9059	2669.13	46.7152	2669.13	61.1669
2671.06	56.0382	2670	47.4857	2671.06	46.7037	2671.06	61.1708
2672.99	56.0392	2670	47.7578	2672.99	46.69	2672.99	61.233
2674.92	56.0076	2670	47.3541	2674.92	46.712	2674.92	61.2475
2676.84	55.9834	2680	47.2603	2676.84	46.6848	2676.84	61.245
2678.77	55.9551	2680	48.1102	2678.77	46.6311	2678.77	61.2308
2680.7	55.9355	2680	47.3688	2680.7	46.6258	2680.7	61.22
2682.63	55.9304	2680	47.4773	2682.63	46.6542	2682.63	61.2672
2684.56	55.9272	2680	47.9205	2684.56	46.6477	2684.56	61.2939
2686.49	55.9051	2690	47.2802	2686.49	46.6034	2686.49	61.2865
2688.41	55.8785	2690	48.09	2688.41	46.5838	2688.41	61.3186
2690.34	55.8533	2690	47.4348	2690.34	46.5823	2690.34	61.3205
2692.27	55.83	2690	47.3247	2692.27	46.5709	2692.27	61.3405
2694.2	55.7879	2690	47.5119	2694.2	46.5814	2694.2	61.3552
2696.13	55.7615	2700	48.0614	2696.13	46.6305	2696.13	61.34
2698.06	55.7407	2700	47.9934	2698.06	46.6382	2698.06	61.3062
2699.99	55.7401	2700	47.7848	2699.99	46.5905	2699.99	61.3128
2701.91	55.7246	2700	47.7049	2701.91	46.5584	2701.91	61.3435
2703.84	55.6972	2700	47.9025	2703.84	46.5429	2703.84	61.3803
2705.77	55.6719	2710	47.6734	2705.77	46.526	2705.77	61.3719
2707.7	55.6598	2710	47.1491	2707.7	46.5237	2707.7	61.3809
2709.63	55.6488	2710	47.4325	2709.63	46.5347	2709.63	61.384
2711.56	55.6303	2710	47.0226	2711.56	46.544	2711.56	61.3532
2713.49	55.6184	2710	47.6849	2713.49	46.5314	2713.49	61.3228
2715.41	55.6033	2720	47.6192	2715.41	46.4971	2715.41	61.35
2717.34	55.5714	2720	47.7205	2717.34	46.495	2717.34	61.3786
2719.27	55.5424	2720	47.7223	2719.27	46.4978	2719.27	61.3869
2721.2	55.5059	2720	47.1133	2721.2	46.4545	2721.2	61.4104
2723.13	55.4925	2720	47.4411	2723.13	46.4535	2723.13	61.4161
2725.06	55.4471	2730	47.5102	2725.06	46.4335	2725.06	61.4037
2726.99	55.433	2730	47.4014	2726.99	46.3988	2726.99	61.4387
2728.91	55.4216	2730	47.7532	2728.91	46.4022	2728.91	61.4426
2730.84	55.3839	2730	46.9371	2730.84	46.4441	2730.84	61.4323
2732.77	55.3716	2730	46.9854	2732.77	46.4575	2732.77	61.4633
2734.7	55.3953	2730	47.5096	2734.7	46.4351	2734.7	61.5011
2736.63	55.3657	2740	47.1749	2736.63	46.4214	2736.63	61.4763
2738.56	55.3324	2740	47.2115	2738.56	46.3977	2738.56	61.45
2740.49	55.3137	2740	46.996	2740.49	46.373	2740.49	61.4541
2742.41	55.3036	2740	47.682	2742.41	46.3636	2742.41	61.4571
2744.34	55.2687	2740	47.0742	2744.34	46.3394	2744.34	61.4226
2746.27	55.2491	2750	47.208	2746.27	46.317	2746.27	61.3903
2748.2	55.2266	2750	46.9485	2748.2	46.2973	2748.2	61.4065
2750.13	55.2017	2750	47.6391	2750.13	46.289	2750.13	61.4253
2752.06	55.1666	2750	46.6797	2752.06	46.2825	2752.06	61.4254
2753.99	55.127	2750	46.7495	2753.99	46.275	2753.99	61.4395
2755.91	55.1035	2760	46.6506	2755.91	46.3012	2755.91	61.4619
2757.84	55.1096	2760	47.6094	2757.84	46.306	2757.84	61.4573
2759.77	55.1121	2760	47.0085	2759.77	46.2792	2759.77	61.4636
2761.7	55.1103	2760	46.9458	2761.7	46.2356	2761.7	61.456
2763.63	55.0496	2760	47.519	2763.63	46.2191	2763.63	61.4566
2765.56	55.0158	2770	47.5474	2765.56	46.2327	2765.56	61.5312
2767.49	55.0032	2770	47.601	2767.49	46.2396	2767.49	61.5513
2769.41	54.9907	2770	47.1931	2769.41	46.2235	2769.41	61.5221
2771.34	54.9821	2770	47.507	2771.34	46.1974	2771.34	61.5216
2773.27	54.9764	2770	46.6707	2773.27	46.1953	2773.27	61.5412
2775.2	54.9593	2780	46.5431	2775.2	46.2225	2775.2	61.5133
2777.13	54.9249	2780	47.3514	2777.13	46.243	2777.13	61.517
2779.06	54.8882	2780	46.7617	2779.06	46.2337	2779.06	61.5406
2780.99	54.8646	2780	47.2808	2780.99	46.1817	2780.99	61.5717
2782.91	54.8493	2780	46.5097	2782.91	46.1401	2782.91	61.5819
2784.84	54.8272	2780	46.6991	2784.84	46.135	2784.84	61.5936
2786.77	54.7932	2790	46.7053	2786.77	46.1268	2786.77	61.6016
2788.7	54.7854	2790	46.7067	2788.7	46.1067	2788.7	61.5526
2790.63	54.7505	2790	47.3226	2790.63	46.113	2790.63	61.5377
2792.56	54.7249	2790	46.5065	2792.56	46.1145	2792.56	61.5866
2794.49	54.71	2790	46.725	2794.49	46.1042	2794.49	61.5929
2796.41	54.6756	2800	47.2364	2796.41	46.066	2796.41	61.5682
2798.34	54.6472	2800	46.4247	2798.34	46.0149	2798.34	61.5415
2800.27	54.6629	2800	47.0051	2800.27	46.0256	2800.27	61.5856
2802.2	54.6479	2800	46.9237	2802.2	46.0324	2802.2	61.6
2804.13	54.6062	2800	47.1024	2804.13	45.9889	2804.13	61.5579
2806.06	54.58	2810	46.5901	2806.06	46.0008	2806.06	61.5388
2807.99	54.56	2810	46.4728	2807.99	45.9997	2807.99	61.5539
2809.91	54.5189	2810	47.0206	2809.91	45.9735	2809.91	61.5623
2811.84	54.4908	2810	46.7054	2811.84	45.9691	2811.84	61.5999
2813.77	54.489	2810	46.6574	2813.77	45.9417	2813.77	61.6449
2815.7	54.4912	2820	46.556	2815.7	45.9452	2815.7	61.639
2817.63	54.4485	2820	46.1781	2817.63	45.9649	2817.63	61.636
2819.56	54.4448	2820	47.2005	2819.56	45.9586	2819.56	61.6321
2821.49	54.4236	2820	46.4679	2821.49	45.9377	2821.49	61.6021
2823.41	54.3902	2820	47.0067	2823.41	45.9275	2823.41	61.5838
2825.34	54.362	2830	46.7794	2825.34	45.9342	2825.34	61.5477
2827.27	54.3463	2830	46.5064	2827.27	45.9031	2827.27	61.553
2829.2	54.3264	2830	46.0021	2829.2	45.8999	2829.2	61.5714
2831.13	54.3033	2830	46.1808	2831.13	45.8945	2831.13	61.5818
2833.06	54.2853	2830	46.1671	2833.06	45.8633	2833.06	61.5706
2834.99	54.2659	2830	46.3121	2834.99	45.8386	2834.99	61.5127
2836.91	54.2507	2840	46.8383	2836.91	45.81	2836.91	61.4838
2838.84	54.2538	2840	46.0278	2838.84	45.7747	2838.84	61.4787
2840.77	54.2238	2840	46.411	2840.77	45.728	2840.77	61.5136
2842.7	54.1985	2840	46.0772	2842.7	45.7308	2842.7	61.5206
2844.63	54.16	2840	46.5216	2844.63	45.7296	2844.63	61.4812
2846.56	54.1383	2850	45.9875	2846.56	45.7429	2846.56	61.4632
2848.49	54.1073	2850	45.6657	2848.49	45.7362	2848.49	61.5087
2850.41	54.0777	2850	46.0828	2850.41	45.7433	2850.41	61.5628
2852.34	54.0417	2850	45.9191	2852.34	45.7189	2852.34	61.5311
2854.27	54.0035	2850	45.905	2854.27	45.6751	2854.27	61.5254
2856.2	53.9983	2860	45.5117	2856.2	45.6729	2856.2	61.5021
2858.13	54	2860	45.8266	2858.13	45.6553	2858.13	61.4868
2860.06	53.9757	2860	45.8405	2860.06	45.6284	2860.06	61.5352
2861.99	53.9824	2860	45.7222	2861.99	45.6478	2861.99	61.5512
2863.91	53.963	2860	45.7015	2863.91	45.6239	2863.91	61.4821
2865.84	53.9599	2870	46.4602	2865.84	45.5803	2865.84	61.45
2867.77	53.9443	2870	45.5206	2867.77	45.57	2867.77	61.5038
2869.7	53.913	2870	45.8351	2869.7	45.5259	2869.7	61.535
2871.63	53.8603	2870	46.3579	2871.63	45.4713	2871.63	61.492
2873.56	53.841	2870	45.766	2873.56	45.5089	2873.56	61.4309
2875.49	53.8443	2880	46.2898	2875.49	45.5534	2875.49	61.4564
2877.41	53.8341	2880	45.4592	2877.41	45.5375	2877.41	61.4626
2879.34	53.8058	2880	45.9	2879.34	45.52	2879.34	61.4403
2881.27	53.8118	2880	45.8374	2881.27	45.5157	2881.27	61.4466
2883.2	53.7959	2880	46.1376	2883.2	45.4738	2883.2	61.4413
2885.13	53.7693	2890	45.8296	2885.13	45.4376	2885.13	61.4253
2887.06	53.7641	2890	45.5705	2887.06	45.4062	2887.06	61.4113
2888.99	53.7526	2890	46.0211	2888.99	45.372	2888.99	61.4547
2890.91	53.7118	2890	45.3379	2890.91	45.3289	2890.91	61.4674
2892.84	53.6863	2890	45.8492	2892.84	45.325	2892.84	61.4258
2894.77	53.6501	2890	45.191	2894.77	45.3167	2894.77	61.3906
2896.7	53.6111	2900	45.7966	2896.7	45.3084	2896.7	61.3571
2898.63	53.586	2900	45.7002	2898.63	45.2888	2898.63	61.3359
2900.56	53.5688	2900	45.4702	2900.56	45.2428	2900.56	61.3327
2902.49	53.541	2900	45.6982	2902.49	45.2468	2902.49	61.2924
2904.41	53.5193	2900	45.4133	2904.41	45.2698	2904.41	61.2944
2906.34	53.4908	2910	45.2438	2906.34	45.261	2906.34	61.2985
2908.27	53.4573	2910	45.6959	2908.27	45.2296	2908.27	61.2903
2910.2	53.4239	2910	45.6542	2910.2	45.1794	2910.2	61.2679
2912.13	53.4179	2910	44.7457	2912.13	45.1168	2912.13	61.2378
2914.06	53.3724	2910	45.3554	2914.06	45.127	2914.06	61.2119
2915.99	53.3257	2920	44.7202	2915.99	45.1176	2915.99	61.2082
2917.91	53.2857	2920	44.8304	2917.91	45.0991	2917.91	61.188
2919.84	53.2599	2920	45.0305	2919.84	45.149	2919.84	61.197
2921.77	53.2223	2920	45.1752	2921.77	45.1496	2921.77	61.226
2923.7	53.2121	2920	45.3053	2923.7	45.1043	2923.7	61.2397
2925.63	53.2326	2930	45.101	2925.63	45.0782	2925.63	61.2728
2927.56	53.2298	2930	45.267	2927.56	45.0209	2927.56	61.2878
2929.49	53.1743	2930	44.9506	2929.49	44.9769	2929.49	61.2519
2931.41	53.1605	2930	45.1901	2931.41	44.9879	2931.41	61.1908
2933.34	53.1347	2930	45.5623	2933.34	44.9818	2933.34	61.1591
2935.27	53.098	2940	45.1077	2935.27	44.9352	2935.27	61.1351
2937.2	53.0738	2940	44.592	2937.2	44.8887	2937.2	61.0931
2939.13	53.0728	2940	45.2581	2939.13	44.8807	2939.13	61.1366
2941.06	53.0584	2940	44.6501	2941.06	44.8542	2941.06	61.1344
2942.99	53.0314	2940	44.7803	2942.99	44.8382	2942.99	61.0855
2944.91	52.9731	2940	45.5899	2944.91	44.7739	2944.91	61.0319
2946.84	52.9511	2950	45.5468	2946.84	44.7206	2946.84	61.0117
2948.77	52.9418	2950	44.9919	2948.77	44.7082	2948.77	61.053
2950.7	52.9076	2950	45.3503	2950.7	44.6794	2950.7	61.0326
2952.63	52.8625	2950	45.0525	2952.63	44.6786	2952.63	60.9522
2954.56	52.8481	2950	45.3534	2954.56	44.6571	2954.56	60.9737
2956.49	52.8109	2960	44.8014	2956.49	44.6587	2956.49	61.0038
2958.41	52.7866	2960	44.681	2958.41	44.633	2958.41	60.999
2960.34	52.7788	2960	44.8133	2960.34	44.5955	2960.34	60.9527
2962.27	52.773	2960	44.3079	2962.27	44.5978	2962.27	60.9367
2964.2	52.755	2960	44.7106	2964.2	44.5682	2964.2	60.9498
2966.13	52.7235	2970	44.8444	2966.13	44.5564	2966.13	60.9679
2968.06	52.7084	2970	45.4146	2968.06	44.5752	2968.06	60.9579
2969.99	52.7636	2970	45.186	2969.99	44.5816	2969.99	60.9257
2971.91	52.7649	2970	45.1917	2971.91	44.5287	2971.91	60.9168
2973.84	52.7511	2970	45.4328	2973.84	44.474	2973.84	60.934
2975.77	52.7499	2980	44.5805	2975.77	44.471	2975.77	60.9751
2977.7	52.7041	2980	45.055	2977.7	44.4791	2977.7	60.9694
2979.63	52.6128	2980	44.9537	2979.63	44.4645	2979.63	60.9027
2981.56	52.5769	2980	45.3332	2981.56	44.4075	2981.56	60.8677
2983.49	52.5186	2980	44.5518	2983.49	44.3778	2983.49	60.859
2985.41	52.4643	2990	44.5962	2985.41	44.3582	2985.41	60.8874
2987.34	52.4203	2990	44.7265	2987.34	44.286	2987.34	60.7997
2989.27	52.3928	2990	44.9188	2989.27	44.212	2989.27	60.7737
2991.2	52.3389	2990	44.4117	2991.2	44.1898	2991.2	60.7109
2993.13	52.3073	2990	44.4311	2993.13	44.1452	2993.13	60.6214
2995.06	52.279	3000	45.2283	2995.06	44.1216	2995.06	60.6219
2996.99	52.2643	3000	44.5628	2996.99	44.1625	2996.99	60.6368
2998.91	52.2183	3000	44.4467	2998.91	44.1345	2998.91	60.5377
3000.84	52.189	3000	44.9979	3000.84	44.1113	3000.84	60.5048
3002.77	52.1517	3000	44.5375	3002.77	44.0301	3002.77	60.5617
3004.7	52.126	3000	44.3204	3004.7	43.9869	3004.7	60.5603
3006.63	52.1106	3010	44.2283	3006.63	44.0048	3006.63	60.5008
3008.56	52.0862	3010	44.1895	3008.56	43.8991	3008.56	60.4395
3010.49	52.0419	3010	44.8601	3010.49	43.8213	3010.49	60.397
3012.41	52.01	3010	44.7127	3012.41	43.8461	3012.41	60.3825
3014.34	52.0143	3010	44.9418	3014.34	43.8222	3014.34	60.355
3016.27	52.0137	3020	44.2784	3016.27	43.7809	3016.27	60.3127
3018.2	51.9633	3020	44.2068	3018.2	43.7463	3018.2	60.2707
3020.13	51.9427	3020	44.8004	3020.13	43.7246	3020.13	60.246
3022.06	51.9541	3020	44.0244	3022.06	43.7178	3022.06	60.2807
3023.99	51.9299	3020	44.017	3023.99	43.7121	3023.99	60.2946
3025.91	51.8528	3030	44.7251	3025.91	43.6347	3025.91	60.2706
3027.84	51.808	3030	44.5305	3027.84	43.5953	3027.84	60.2077
3029.77	51.7635	3030	44.6503	3029.77	43.5632	3029.77	60.1743
3031.7	51.711	3030	44.0848	3031.7	43.5055	3031.7	60.149
3033.63	51.6823	3030	44.9003	3033.63	43.512	3033.63	60.0676
3035.56	51.6789	3040	44.1068	3035.56	43.5339	3035.56	60.0405
3037.49	51.6683	3040	44.6017	3037.49	43.5294	3037.49	60.0371
3039.41	51.634	3040	44.4949	3039.41	43.4961	3039.41	60.0082
3041.34	51.5826	3040	43.9684	3041.34	43.4299	3041.34	59.9381
3043.27	51.5574	3040	44.1001	3043.27	43.361	3043.27	59.9721
3045.2	51.5585	3050	44.711	3045.2	43.3777	3045.2	60.0271
3047.13	51.5533	3050	43.8865	3047.13	43.3801	3047.13	59.9777
3049.06	51.4748	3050	43.9802	3049.06	43.2793	3049.06	59.8964
3050.99	51.4399	3050	43.7016	3050.99	43.2133	3050.99	59.8621
3052.91	51.4127	3050	44.6218	3052.91	43.1907	3052.91	59.8738
3054.84	51.4091	3050	43.6504	3054.84	43.1718	3054.84	59.8642
3056.77	51.3761	3060	43.5191	3056.77	43.1558	3056.77	59.8522
3058.7	51.3541	3060	43.8411	3058.7	43.1412	3058.7	59.8449
3060.63	51.3223	3060	44.4877	3060.63	43.1321	3060.63	59.8029
3062.56	51.314	3060	44.1501	3062.56	43.0953	3062.56	59.7098
3064.49	51.2586	3060	43.3342	3064.49	43.0637	3064.49	59.6633
3066.41	51.2032	3070	43.9175	3066.41	43.0116	3066.41	59.6962
3068.34	51.1619	3070	43.7386	3068.34	42.931	3068.34	59.6742
3070.27	51.1644	3070	44.4018	3070.27	42.9624	3070.27	59.6367
3072.2	51.1513	3070	43.8945	3072.2	42.9878	3072.2	59.6265
3074.13	51.1227	3070	43.3766	3074.13	42.9396	3074.13	59.618
3076.06	51.0646	3080	43.4036	3076.06	42.8419	3076.06	59.5478
3077.99	51.0115	3080	43.5703	3077.99	42.7465	3077.99	59.4426
3079.91	50.9603	3080	43.2326	3079.91	42.7101	3079.91	59.3729
3081.84	50.9499	3080	43.5329	3081.84	42.6722	3081.84	59.3899
3083.77	50.9163	3080	43.8908	3083.77	42.659	3083.77	59.3573
3085.7	50.881	3090	43.9827	3085.7	42.6137	3085.7	59.3283
3087.63	50.8459	3090	43.8821	3087.63	42.5929	3087.63	59.3216
3089.56	50.81	3090	43.2642	3089.56	42.532	3089.56	59.2758
3091.49	50.7967	3090	43.2977	3091.49	42.4619	3091.49	59.2343
3093.41	50.7808	3090	43.52	3093.41	42.4406	3093.41	59.2653
3095.34	50.7066	3100	43.0369	3095.34	42.4875	3095.34	59.2263
3097.27	50.6722	3100	43.6347	3097.27	42.4729	3097.27	59.1307
3099.2	50.6294	3100	43.4465	3099.2	42.3567	3099.2	59.1028
3101.13	50.6051	3100	42.7301	3101.13	42.2645	3101.13	59.1357
3103.06	50.5789	3100	43.2718	3103.06	42.2162	3103.06	59.1017
3104.99	50.5823	3100	43.3955	3104.99	42.2363	3104.99	59.0353
3106.91	50.5436	3110	43.6251	3106.91	42.1802	3106.91	58.902
3108.84	50.489	3110	42.8758	3108.84	42.0799	3108.84	58.8143
3110.77	50.4101	3110	42.6907	3110.77	42.044	3110.77	58.8223
3112.7	50.3913	3110	43.4402	3112.7	41.9822	3112.7	58.8354
3114.63	50.3484	3110	43.2638	3114.63	41.9791	3114.63	58.8147
3116.56	50.2921	3120	42.8553	3116.56	41.9339	3116.56	58.7491
3118.49	50.2535	3120	43.2825	3118.49	41.8642	3118.49	58.7404
3120.41	50.2373	3120	42.5898	3120.41	41.8402	3120.41	58.824
3122.34	50.2119	3120	43.3486	3122.34	41.8174	3122.34	58.8599
3124.27	50.2215	3120	43.2501	3124.27	41.7917	3124.27	58.7616
3126.2	50.167	3130	42.3986	3126.2	41.7978	3126.2	58.627
3128.13	50.1065	3130	43.2118	3128.13	41.7774	3128.13	58.5379
3130.06	50.0763	3130	43.0264	3130.06	41.7192	3130.06	58.5106
3131.99	50.0387	3130	42.6962	3131.99	41.6861	3131.99	58.5532
3133.91	50.0076	3130	42.6452	3133.91	41.6467	3133.91	58.5228
3135.84	50.0078	3140	43.1022	3135.84	41.5422	3135.84	58.4768
3137.77	49.9496	3140	43.0268	3137.77	41.5031	3137.77	58.5076
3139.7	49.9517	3140	42.8861	3139.7	41.4157	3139.7	58.4972
3141.63	49.9307	3140	42.8412	3141.63	41.3242	3141.63	58.5049
3143.56	49.9028	3140	42.601	3143.56	41.3251	3143.56	58.5125
3145.49	49.8283	3150	42.8789	3145.49	41.3162	3145.49	58.41
3147.41	49.7721	3150	42.1088	3147.41	41.3028	3147.41	58.3397
3149.34	49.755	3150	41.935	3149.34	41.2186	3149.34	58.2465
3151.27	49.7469	3150	42.5603	3151.27	41.1522	3151.27	58.2309
3153.2	49.7115	3150	42.0483	3153.2	41.2069	3153.2	58.1793
3155.13	49.6845	3160	41.9908	3155.13	41.1467	3155.13	58.1439
3157.06	49.67	3160	42.449	3157.06	41.0338	3157.06	58.0405
3158.98	49.6666	3160	42.2005	3158.98	40.9964	3158.98	58.0026
3160.91	49.6208	3160	41.8161	3160.91	40.9629	3160.91	58.0423
3162.84	49.5674	3160	41.8231	3162.84	40.9138	3162.84	58.0702
3164.77	49.4889	3160	42.6891	3164.77	40.849	3164.77	58.0481
3166.7	49.4558	3170	42.0049	3166.7	40.811	3166.7	57.9372
3168.63	49.4532	3170	42.2171	3168.63	40.8052	3168.63	57.8243
3170.56	49.4392	3170	42.2515	3170.56	40.7075	3170.56	57.796
3172.48	49.3697	3170	41.7882	3172.48	40.6151	3172.48	57.7843
3174.41	49.3141	3170	41.9299	3174.41	40.5424	3174.41	57.7975
3176.34	49.3396	3180	41.8842	3176.34	40.4626	3176.34	57.786
3178.27	49.3524	3180	42.4887	3178.27	40.441	3178.27	57.6471
3180.2	49.2947	3180	42.1024	3180.2	40.4684	3180.2	57.5998
3182.13	49.2509	3180	42.2874	3182.13	40.4498	3182.13	57.5776
3184.06	49.2434	3180	41.7442	3184.06	40.4614	3184.06	57.4918
3185.98	49.2448	3190	41.6674	3185.98	40.4105	3185.98	57.4421
3187.91	49.1998	3190	42.1501	3187.91	40.3038	3187.91	57.4323
3189.84	49.2144	3190	42.2224	3189.84	40.2209	3189.84	57.4386
3191.77	49.187	3190	41.6742	3191.77	40.1767	3191.77	57.3497
3193.7	49.1123	3190	41.7729	3193.7	40.1338	3193.7	57.2693
3195.63	49.0365	3200	41.9001	3195.63	40.0586	3195.63	57.2589
3197.56	49.0061	3200	41.888	3197.56	39.9658	3197.56	57.2336
3199.48	49.0436	3200	41.9542	3199.48	39.8886	3199.48	57.1806
3201.41	49.0665	3200	42.0609	3201.41	39.9085	3201.41	57.1356
3203.34	49.026	3200	41.238	3203.34	39.8847	3203.34	57.0536
3205.27	49.0256	3210	42.0812	3205.27	39.791	3205.27	57.0384
3207.2	48.9669	3210	41.085	3207.2	39.7134	3207.2	56.9634
3209.13	48.9432	3210	41.9193	3209.13	39.6619	3209.13	56.9044
3211.06	48.9538	3210	40.9205	3211.06	39.6235	3211.06	56.8362
3212.98	48.9197	3210	41.4851	3212.98	39.6348	3212.98	56.8097
3214.91	48.854	3210	41.0625	3214.91	39.6531	3214.91	56.7918
3216.84	48.8714	3220	41.7257	3216.84	39.5805	3216.84	56.7973
3218.77	48.8338	3220	41.9088	3218.77	39.5037	3218.77	56.817
3220.7	48.7998	3220	40.7096	3220.7	39.4251	3220.7	56.7766
3222.63	48.8138	3220	40.8248	3222.63	39.3663	3222.63	56.6648
3224.56	48.8544	3220	40.7785	3224.56	39.3892	3224.56	56.5687
3226.48	48.8554	3230	41.0995	3226.48	39.4104	3226.48	56.6155
3228.41	48.8301	3230	41.7686	3228.41	39.3595	3228.41	56.6814
3230.34	48.7971	3230	40.7944	3230.34	39.318	3230.34	56.6204
3232.27	48.8128	3230	41.003	3232.27	39.2459	3232.27	56.5655
3234.2	48.8525	3230	41.2329	3234.2	39.1401	3234.2	56.5317
3236.13	48.8345	3240	41.609	3236.13	39.0297	3236.13	56.5012
3238.05	48.7706	3240	41.4084	3238.05	39.0043	3238.05	56.4123
3239.98	48.8044	3240	41.0743	3239.98	38.9901	3239.98	56.3294
3241.91	48.7701	3240	41	3241.91	38.9888	3241.91	56.2737
3243.84	48.7199	3240	40.8169	3243.84	38.9102	3243.84	56.2822
3245.77	48.6827	3250	40.675	3245.77	38.8785	3245.77	56.2582
3247.7	48.7063	3250	41.191	3247.7	38.9466	3247.7	56.1466
3249.63	48.6681	3250	40.956	3249.63	38.8844	3249.63	56.0581
3251.55	48.6555	3250	40.9305	3251.55	38.7137	3251.55	56.0982
3253.48	48.6128	3250	40.3535	3253.48	38.7059	3253.48	56.1805
3255.41	48.5775	3260	40.209	3255.41	38.7678	3255.41	56.091
3257.34	48.6037	3260	40.881	3257.34	38.7608	3257.34	56.0359
3259.27	48.6399	3260	40.8087	3259.27	38.638	3259.27	56.1558
3261.2	48.6017	3260	40.4437	3261.2	38.5188	3261.2	56.146
3263.13	48.5804	3260	40.981	3263.13	38.5113	3263.13	56.0626
3265.05	48.5309	3270	41.3321	3265.05	38.5407	3265.05	56.0841
3266.98	48.5273	3270	40.6282	3266.98	38.5262	3266.98	56.0887
3268.91	48.5112	3270	40.9527	3268.91	38.4375	3268.91	56.0932
3270.84	48.4966	3270	40.4441	3270.84	38.3552	3270.84	56.1747
3272.77	48.4495	3270	41.0793	3272.77	38.235	3272.77	56.1683
3274.7	48.4414	3270	40.8207	3274.7	38.2792	3274.7	56.0583
3276.63	48.4031	3280	40.3336	3276.63	38.3536	3276.63	55.9679
3278.55	48.3677	3280	40.4045	3278.55	38.3042	3278.55	55.9608
3280.48	48.3841	3280	41.0296	3280.48	38.3216	3280.48	56.0285
3282.41	48.4007	3280	40.9528	3282.41	38.3331	3282.41	56.1134
3284.34	48.3347	3280	40.599	3284.34	38.3108	3284.34	56.1298
3286.27	48.3075	3290	40.8095	3286.27	38.1827	3286.27	56.1267
3288.2	48.2914	3290	40.1476	3288.2	38.0293	3288.2	56.0026
3290.13	48.2774	3290	40.8809	3290.13	37.9254	3290.13	55.9024
3292.05	48.2691	3290	40.5104	3292.05	37.9449	3292.05	55.9148
3293.98	48.2879	3290	40.1038	3293.98	38.0006	3293.98	56.025
3295.91	48.2539	3300	40.9038	3295.91	37.9881	3295.91	56.0229
3297.84	48.1988	3300	40.94	3297.84	37.9503	3297.84	55.937
3299.77	48.2117	3300	40.925	3299.77	37.8588	3299.77	55.8679
3301.7	48.2473	3300	39.9163	3301.7	37.8103	3301.7	55.8775
3303.63	48.2278	3300	40.0064	3303.63	37.863	3303.63	55.8312
3305.55	48.2015	3310	40.6213	3305.55	37.736	3305.55	55.7416
3307.48	48.1705	3310	40.506	3307.48	37.6676	3307.48	55.6217
3309.41	48.1785	3310	40.5448	3309.41	37.7683	3309.41	55.6472
3311.34	48.2379	3310	40.7478	3311.34	37.6727	3311.34	55.6206
3313.27	48.2844	3310	40.4522	3313.27	37.542	3313.27	55.5662
3315.2	48.3098	3320	39.8403	3315.2	37.4864	3315.2	55.6067
3317.13	48.325	3320	40.7491	3317.13	37.4348	3317.13	55.63
3319.05	48.3238	3320	39.8243	3319.05	37.4641	3319.05	55.4328
3320.98	48.3342	3320	40.0691	3320.98	37.5138	3320.98	55.289
3322.91	48.2803	3320	40.403	3322.91	37.4772	3322.91	55.2654
3324.84	48.3248	3320	40.1865	3324.84	37.3183	3324.84	55.1593
3326.77	48.4361	3330	39.708	3326.77	37.2312	3326.77	55.1523
3328.7	48.4972	3330	40.4403	3328.7	37.287	3328.7	55.1184
3330.63	48.4829	3330	39.8834	3330.63	37.2706	3330.63	55.0005
3332.55	48.4653	3330	39.7452	3332.55	37.1845	3332.55	54.837
3334.48	48.4591	3330	40.337	3334.48	37.1453	3334.48	54.6395
3336.41	48.4719	3340	39.9504	3336.41	36.9922	3336.41	54.4337
3338.34	48.5615	3340	39.6696	3338.34	36.8161	3338.34	54.4214
3340.27	48.6578	3340	39.7141	3340.27	36.7502	3340.27	54.3557
3342.2	48.6909	3340	39.9604	3342.2	36.7245	3342.2	54.3101
3344.13	48.7275	3340	39.5265	3344.13	36.7045	3344.13	54.3936
3346.05	48.7756	3350	39.2602	3346.05	36.5898	3346.05	54.221
3347.98	48.8867	3350	39.7829	3347.98	36.5128	3347.98	54.0036
3349.91	48.9107	3350	39.8004	3349.91	36.4764	3349.91	53.8916
3351.84	48.9932	3350	40.0036	3351.84	36.3174	3351.84	53.7507
3353.77	49.1158	3350	39.935	3353.77	36.2467	3353.77	53.4443
3355.7	49.1895	3360	40.3594	3355.7	36.3212	3355.7	53.2973
3357.63	49.2659	3360	39.5188	3357.63	36.2366	3357.63	53.3338
3359.55	49.3544	3360	39.7831	3359.55	36.0893	3359.55	53.3155
3361.48	49.4264	3360	39.566	3361.48	36.0552	3361.48	53.2499
3363.41	49.4722	3360	40.2804	3363.41	35.9609	3363.41	53.0645
3365.34	49.4638	3370	39.1215	3365.34	35.7606	3365.34	52.918
3367.27	49.5312	3370	39.3802	3367.27	35.7272	3367.27	52.5792
3369.2	49.7298	3370	39.327	3369.2	35.7389	3369.2	52.2423
3371.13	49.96	3370	40.0206	3371.13	35.7011	3371.13	52.2459
3373.05	49.9892	3370	39.2114	3373.05	35.7483	3373.05	52.2124
3374.98	50.0041	3370	40.1085	3374.98	35.7306	3374.98	52.2444
3376.91	49.9751	3380	39.495	3376.91	35.6213	3376.91	52.0415
3378.84	50.1118	3380	39.5309	3378.84	35.5215	3378.84	51.9588
3380.77	50.2897	3380	39.918	3380.77	35.3388	3380.77	51.8049
3382.7	50.329	3380	40.1327	3382.7	35.3456	3382.7	51.7649
3384.63	50.3114	3380	39.9474	3384.63	35.4144	3384.63	51.8323
3386.55	50.3304	3390	39.0344	3386.55	35.3029	3386.55	51.6904
3388.48	50.3747	3390	39.5941	3388.48	35.2212	3388.48	51.3201
3390.41	50.4819	3390	39.691	3390.41	35.1627	3390.41	51.1176
3392.34	50.5009	3390	39.6093	3392.34	35.1519	3392.34	51.1481
3394.27	50.6077	3390	39.5748	3394.27	35.0494	3394.27	51.2625
3396.2	50.6294	3400	39.5517	3396.2	34.9261	3396.2	51.339
3398.13	50.612	3400	39.1032	3398.13	34.921	3398.13	51.4128
3400.05	50.6917	3400	39.0287	3400.05	34.8979	3400.05	51.3232
3401.98	50.8619	3400	39.7322	3401.98	34.879	3401.98	51.1904
3403.91	50.9629	3400	40.0797	3403.91	34.7773	3403.91	51.1412
3405.84	50.9651	3410	39.9001	3405.84	34.6498	3405.84	51.12
3407.77	50.9767	3410	39.1061	3407.77	34.6122	3407.77	51.2736
3409.7	51.0378	3410	39.5802	3409.7	34.7415	3409.7	51.1998
3411.63	51.0035	3410	39.4999	3411.63	34.8939	3411.63	50.9681
3413.55	51.0963	3410	39.6707	3413.55	35.0174	3413.55	51.0368
3415.48	51.1453	3420	39.6578	3415.48	35.0048	3415.48	51.2262
3417.41	51.2001	3420	39.7105	3417.41	34.9574	3417.41	51.2363
3419.34	51.1727	3420	39.7019	3419.34	34.8439	3419.34	50.899
3421.27	51.1489	3420	39.8506	3421.27	34.7567	3421.27	50.7918
3423.2	51.2465	3420	38.8774	3423.2	34.7507	3423.2	51.0052
3425.13	51.3081	3430	39.8014	3425.13	34.6847	3425.13	51.0958
3427.05	51.2519	3430	39.0937	3427.05	34.6678	3427.05	50.9562
3428.98	51.1632	3430	39.1863	3428.98	34.5075	3428.98	50.9612
3430.91	51.1024	3430	39.1706	3430.91	34.4919	3430.91	51.1399
3432.84	51.2103	3430	39.3785	3432.84	34.5565	3432.84	51.2075
3434.77	51.3016	3430	39.5835	3434.77	34.368	3434.77	51.1381
3436.7	51.2844	3440	39.5042	3436.7	34.2786	3436.7	51.1391
3438.63	51.24	3440	39.9794	3438.63	34.4405	3438.63	51.1079
3440.55	51.286	3440	39.3813	3440.55	34.5826	3440.55	51.1606
3442.48	51.1335	3440	39.2767	3442.48	34.6538	3442.48	51.2894
3444.41	51.0743	3440	39.1814	3444.41	34.5101	3444.41	51.3871
3446.34	50.9687	3450	38.9005	3446.34	34.3824	3446.34	51.5065
3448.27	50.9498	3450	39.5848	3448.27	34.5084	3448.27	51.7998
3450.2	51.0764	3450	39.115	3450.2	34.6766	3450.2	51.8562
3452.13	51.0779	3450	39.2009	3452.13	34.6689	3452.13	51.8835
3454.05	51.0564	3450	39.963	3454.05	34.5931	3454.05	52.0045
3455.98	50.9658	3460	39.7052	3455.98	34.6532	3455.98	52.0814
3457.91	50.7679	3460	39.6843	3457.91	34.7452	3457.91	52.2076
3459.84	50.7048	3460	39.6901	3459.84	34.8002	3459.84	52.2669
3461.77	50.7002	3460	39.1797	3461.77	34.7671	3461.77	52.4343
3463.7	50.7722	3460	39.3045	3463.7	34.772	3463.7	52.7033
3465.63	50.7419	3470	40.007	3465.63	34.8923	3465.63	52.8629
3467.55	50.6968	3470	40.0632	3467.55	34.9611	3467.55	52.877
3469.48	50.6307	3470	39.2615	3469.48	34.8406	3469.48	52.9768
3471.41	50.6343	3470	39.4064	3471.41	34.792	3471.41	53.2263
3473.34	50.7196	3470	39.7008	3473.34	34.8953	3473.34	53.4581
3475.27	50.8248	3480	39.0472	3475.27	34.9462	3475.27	53.9225
3477.2	50.5765	3480	39.8461	3477.2	35.0866	3477.2	53.9584
3479.13	50.3638	3480	39.8033	3479.13	35.2947	3479.13	53.7983
3481.05	50.2184	3480	40.0505	3481.05	35.484	3481.05	53.9823
3482.98	50.2447	3480	40.039	3482.98	35.4189	3482.98	54.3898
3484.91	50.3723	3480	39.9346	3484.91	35.4198	3484.91	54.6181
3486.84	50.2227	3490	39.9181	3486.84	35.4506	3486.84	54.8715
3488.77	50.0999	3490	40.0187	3488.77	35.5305	3488.77	55.1703
3490.7	50.1547	3490	39.5784	3490.7	35.6706	3490.7	55.2828
3492.63	50.0734	3490	39.6702	3492.63	35.7426	3492.63	55.3872
3494.55	49.9734	3490	40.3976	3494.55	35.6985	3494.55	55.6242
3496.48	49.9275	3500	39.4522	3496.48	35.7345	3496.48	55.8069
3498.41	50.0085	3500	39.678	3498.41	35.9901	3498.41	56.0048
3500.34	49.9616	3500	40.121	3500.34	36.1012	3500.34	56.0768
3502.27	49.689	3500	39.6002	3502.27	36.0481	3502.27	56.1638
3504.2	49.5264	3500	39.508	3504.2	36.0504	3504.2	56.4445
3506.12	49.7022	3510	40.2634	3506.12	36.3096	3506.12	56.8201
3508.05	49.6264	3510	39.5312	3508.05	36.4778	3508.05	56.8872
3509.98	49.3869	3510	40.1978	3509.98	36.4781	3509.98	57.0378
3511.91	49.343	3510	40.2088	3511.91	36.5301	3511.91	57.4264
3513.84	49.4313	3510	40.2875	3513.84	36.7149	3513.84	57.8799
3515.77	49.4497	3520	39.6945	3515.77	36.742	3515.77	57.916
3517.7	49.3781	3520	39.6853	3517.7	36.7303	3517.7	57.9523
3519.62	49.4029	3520	39.9852	3519.62	36.8625	3519.62	58.1554
3521.55	49.4413	3520	40.4007	3521.55	37.0494	3521.55	58.2916
3523.48	49.2096	3520	40.1084	3523.48	37.1822	3523.48	58.5505
3525.41	49.1821	3530	39.4109	3525.41	37.279	3525.41	58.9502
3527.34	49.1358	3530	40.4616	3527.34	37.3067	3527.34	59.2257
3529.27	49.1699	3530	40.3171	3529.27	37.4893	3529.27	59.6192
3531.2	49.2533	3530	40.7391	3531.2	37.7758	3531.2	59.9282
3533.12	49.3591	3530	40.7879	3533.12	37.9517	3533.12	60.129
3535.05	49.299	3540	40.9015	3535.05	37.917	3535.05	60.215
3536.98	49.1969	3540	40.8708	3536.98	37.9616	3536.98	60.6427
3538.91	49.2818	3540	40.205	3538.91	38.0735	3538.91	60.9849
3540.84	49.3873	3540	40.9948	3540.84	38.2091	3540.84	61.0778
3542.77	49.4349	3540	40.9406	3542.77	38.408	3542.77	61.0966
3544.7	49.2476	3540	40.4813	3544.7	38.619	3544.7	61.2693
3546.62	49.0312	3550	39.8376	3546.62	38.584	3546.62	61.8015
3548.55	49.2278	3550	40.8871	3548.55	38.7015	3548.55	62.2155
3550.48	49.424	3550	40.9056	3550.48	38.9243	3550.48	62.3278
3552.41	49.3232	3550	40.8901	3552.41	39.1337	3552.41	62.7726
3554.34	49.3995	3550	40.173	3554.34	39.3265	3554.34	63.1581
3556.27	49.5241	3560	40.8541	3556.27	39.4628	3556.27	63.2662
3558.2	49.3963	3560	40.8905	3558.2	39.5439	3558.2	63.3821
3560.12	49.3047	3560	41.1438	3560.12	39.5548	3560.12	63.5293
3562.05	49.3089	3560	40.7946	3562.05	39.5874	3562.05	63.801
3563.98	49.3741	3560	40.7456	3563.98	39.7501	3563.98	64.0807
3565.91	48.9453	3570	40.6578	3565.91	39.8787	3565.91	64.2034
3567.84	48.517	3570	39.3807	3567.84	39.9765	3567.84	64.88
3569.77	48.944	3570	40.5527	3569.77	40.2557	3569.77	65.2784
3571.7	49.3352	3570	40.9842	3571.7	40.4224	3571.7	65.5163
3573.62	49.3954	3570	41.335	3573.62	40.4924	3573.62	65.7668
3575.55	49.4139	3580	41.3072	3575.55	40.7556	3575.55	65.9409
3577.48	49.316	3580	40.9058	3577.48	40.9502	3577.48	66.0856
3579.41	49.2289	3580	41.0723	3579.41	40.9051	3579.41	66.3089
3581.34	49.198	3580	41.9307	3581.34	40.9391	3581.34	66.5259
3583.27	49.2746	3580	41.3361	3583.27	41.1653	3583.27	66.7652
3585.2	49.0768	3590	41.5145	3585.2	41.364	3585.2	66.7908
3587.12	48.3951	3590	40.7874	3587.12	41.3769	3587.12	67.2592
3589.05	48.3395	3590	40.9994	3589.05	41.4792	3589.05	68.1586
3590.98	48.8891	3590	41.2692	3590.98	41.7831	3590.98	68.3154
3592.91	48.8467	3590	41.8175	3592.91	41.9857	3592.91	68.2529
3594.84	48.5979	3590	41.5077	3594.84	42.1638	3594.84	68.653
3596.77	48.6226	3600	41.7783	3596.77	42.2281	3596.77	68.9478
3598.7	48.7414	3600	41.377	3598.7	42.3488	3598.7	69.1603
3600.62	48.5658	3600	41.6505	3600.62	42.4414	3600.62	69.5858
3602.55	48.6783	3600	41.6745	3602.55	42.6256	3602.55	70.0924
3604.48	48.8668	3600	42.4648	3604.48	42.915	3604.48	70.2452
3606.41	48.7542	3610	42.2828	3606.41	43.0138	3606.41	70.4086
3608.34	48.2972	3610	41.0604	3608.34	43.0101	3608.34	70.8976
3610.27	48.4496	3610	41.1228	3610.27	43.2607	3610.27	71.0786
3612.2	48.4123	3610	41.3926	3612.2	43.4258	3612.2	71.2867
3614.12	48.1448	3610	40.9178	3614.12	43.51	3614.12	72.1246
3616.05	48.4868	3620	42.0903	3616.05	43.7737	3616.05	72.0605
3617.98	48.3306	3620	41.5177	3617.98	43.8535	3617.98	72.1423
3619.91	47.8755	3620	41.3701	3619.91	43.9096	3619.91	72.8082
3621.84	48.2552	3620	41.5721	3621.84	44.1909	3621.84	73.1613
3623.77	48.6509	3620	42.961	3623.77	44.5323	3623.77	73.1308
3625.7	48.8972	3630	43.09	3625.7	44.8287	3625.7	72.9789
3627.62	48.5536	3630	42.3028	3627.62	44.7597	3627.62	73.0247
3629.55	47.3494	3630	41.1932	3629.55	44.7216	3629.55	74.5002
3631.48	48.1524	3630	42.2341	3631.48	45.1181	3631.48	74.5863
3633.41	48.6266	3630	42.5782	3633.41	45.2411	3633.41	74.7501
3635.34	48.7268	3640	42.5213	3635.34	45.5119	3635.34	75.2496
3637.27	48.8971	3640	43.577	3637.27	45.8035	3637.27	75.4933
3639.2	48.8591	3640	43.1187	3639.2	45.871	3639.2	75.6318
3641.12	48.892	3640	43.8202	3641.12	45.972	3641.12	75.8859
3643.05	48.8491	3640	43.4603	3643.05	46.1002	3643.05	76.3119
3644.98	49.0885	3640	44.2201	3644.98	46.4096	3644.98	76.1248
3646.91	48.6051	3650	43.1369	3646.91	46.6162	3646.91	75.579
3648.84	47.6902	3650	41.3351	3648.84	46.7205	3648.84	75.7916
3650.77	47.3163	3650	40.8929	3650.77	46.7366	3650.77	77.5112
3652.7	48.4789	3650	43.4383	3652.7	47.0719	3652.7	77.882
3654.62	49.1549	3650	44.209	3654.62	47.3823	3654.62	77.5008
3656.55	48.6432	3660	43.2777	3656.55	47.5156	3656.55	78.3168
3658.48	48.8351	3660	43.701	3658.48	47.7122	3658.48	78.6787
3660.41	49.1137	3660	44.0948	3660.41	47.8284	3660.41	78.8531
3662.34	49.1884	3660	44.3591	3662.34	48.0607	3662.34	79.0734
3664.27	49.2709	3660	44.4939	3664.27	48.2981	3664.27	79.2672
3666.2	49.4236	3670	45.5906	3666.2	48.4853	3666.2	79.2496
3668.12	49.2281	3670	45.3297	3668.12	48.5274	3668.12	79.2181
3670.05	48.0719	3670	43.3333	3670.05	48.3138	3670.05	80.2384
3671.98	48.6282	3670	43.5115	3671.98	48.6343	3671.98	80.3991
3673.91	49.2468	3670	44.6662	3673.91	48.8704	3673.91	79.4919
3675.84	47.825	3680	41.9339	3675.84	48.868	3675.84	80.9212
3677.77	48.44	3680	42.9106	3677.77	49.0826	3677.77	81.3954
3679.7	48.9139	3680	44.1754	3679.7	49.3768	3679.7	81.7394
3681.62	49.1136	3680	44.6001	3681.62	49.7424	3681.62	82.0782
3683.55	49.2578	3680	44.9367	3683.55	49.8679	3683.55	82.3206
3685.48	49.458	3690	45.84	3685.48	50.1004	3685.48	82.148
3687.41	49.1668	3690	45.5988	3687.41	50.2458	3687.41	82.0149
3689.34	48.1525	3690	43.2701	3689.34	50.0154	3689.34	82.7295
3691.27	48.2195	3690	43.0014	3691.27	49.9169	3691.27	83.4788
3693.2	48.6409	3690	44.1973	3693.2	50.1513	3693.2	83.6229
3695.12	49.0323	3700	45.3029	3695.12	50.4753	3695.12	83.4671
3697.05	48.9368	3700	45.6604	3697.05	50.7773	3697.05	83.5316
3698.98	49.0991	3700	46.3716	3698.98	50.8651	3698.98	83.4744
3700.91	48.742	3700	45.6377	3700.91	50.6088	3700.91	83.7774
3702.84	48.4289	3700	44.2071	3702.84	50.6614	3702.84	84.4827
3704.77	48.7032	3700	45.7601	3704.77	50.832	3704.77	84.693
3706.7	49.0199	3710	45.741	3706.7	50.8571	3706.7	84.4986
3708.62	48.7955	3710	46.0497	3708.62	50.9035	3708.62	83.9784
3710.55	48.0993	3710	44.6014	3710.55	50.5416	3710.55	84.0805
3712.48	47.6621	3710	43.5697	3712.48	50.3314	3712.48	85.0568
3714.41	48.2756	3710	44.6135	3714.41	50.6789	3714.41	85.1951
3716.34	48.7631	3720	45.0351	3716.34	51.0619	3716.34	84.9367
3718.27	48.7172	3720	45.4701	3718.27	51.0345	3718.27	84.9682
3720.2	48.5858	3720	45.0887	3720.2	50.987	3720.2	85.0839
3722.12	48.225	3720	45.1359	3722.12	51.0896	3722.12	85.3442
3724.05	48.148	3720	44.9674	3724.05	51.2304	3724.05	85.2252
3725.98	48.0798	3730	44.4238	3725.98	51.1603	3725.98	85.4421
3727.91	48.1674	3730	45.6978	3727.91	51.1177	3727.91	85.5696
3729.84	48.6704	3730	46.526	3729.84	51.2291	3729.84	85.2117
3731.77	48.1264	3730	45.2564	3731.77	50.923	3731.77	85.197
3733.7	47.6283	3730	45.1203	3733.7	50.775	3733.7	85.0593
3735.62	47.0277	3740	43.218	3735.62	50.5072	3735.62	85.5117
3737.55	47.3609	3740	43.2819	3737.55	50.7003	3737.55	85.9116
3739.48	48.07	3740	44.5232	3739.48	51.0418	3739.48	85.5746
3741.41	48.5852	3740	46.0058	3741.41	51.3959	3741.41	85.4056
3743.34	48.2392	3740	45.223	3743.34	51.3455	3743.34	85.5774
3745.27	46.8882	3750	43.5889	3745.27	50.8709	3745.27	87.1153
3747.2	47.9754	3750	44.6558	3747.2	51.3269	3747.2	86.5181
3749.12	47.8556	3750	44.898	3749.12	51.5499	3749.12	86.4782
3751.05	46.943	3750	43.4607	3751.05	51.5704	3751.05	86.5062
3752.98	47.1376	3750	43.2281	3752.98	51.3629	3752.98	86.6874
3754.91	47.9572	3750	44.8931	3754.91	51.2177	3754.91	86.579
3756.84	48.0969	3760	45.2471	3756.84	51.1368	3756.84	86.4497
3758.77	47.8499	3760	45.1977	3758.77	51.2584	3758.77	86.726
3760.7	47.7582	3760	44.7285	3760.7	51.4205	3760.7	87.3416
3762.62	48.2931	3760	45.1755	3762.62	51.6992	3762.62	87.151
3764.55	48.2122	3760	45.8367	3764.55	51.6238	3764.55	87.1841
3766.48	47.986	3770	44.7336	3766.48	51.5657	3766.48	87.3029
3768.41	48.1559	3770	45.5398	3768.41	51.6563	3768.41	87.0626
3770.34	47.6245	3770	44.947	3770.34	51.578	3770.34	87.6559
3772.27	47.9638	3770	45.6245	3772.27	51.7477	3772.27	87.986
3774.2	48.3647	3770	45.346	3774.2	51.7385	3774.2	87.9027
3776.12	48.4813	3780	45.9207	3776.12	51.7584	3776.12	87.6565
3778.05	48.1724	3780	45.6161	3778.05	51.7454	3778.05	87.4524
3779.98	47.6165	3780	45.2477	3779.98	51.5292	3779.98	88.1508
3781.91	47.9735	3780	45.5032	3781.91	51.64	3781.91	88.1712
3783.84	48.0283	3780	45.6501	3783.84	51.8232	3783.84	88.0761
3785.77	47.8716	3790	45.0125	3785.77	51.9419	3785.77	88.1675
3787.7	48.1252	3790	46.2573	3787.7	51.8313	3787.7	88.2399
3789.62	48.2022	3790	45.7022	3789.62	51.8266	3789.62	88.2035
3791.55	48.0136	3790	45.5093	3791.55	52.0135	3791.55	88.3552
3793.48	48.0193	3790	46.6977	3793.48	51.9933	3793.48	88.1762
3795.41	47.8353	3800	45.1396	3795.41	51.6623	3795.41	88.2216
3797.34	47.5382	3800	45.0385	3797.34	51.4985	3797.34	88.5172
3799.27	48.0532	3800	46.4446	3799.27	51.7308	3799.27	87.9617
3801.2	47.0829	3800	44.4424	3801.2	51.5136	3801.2	88.294
3803.12	46.9397	3800	44.6201	3803.12	51.5651	3803.12	88.728
3805.05	47.752	3810	45.9881	3805.05	51.663	3805.05	88.0654
3806.98	47.0754	3810	44.7233	3806.98	51.6105	3806.98	88.7047
3808.91	47.3177	3810	44.5221	3808.91	51.811	3808.91	88.9644
3810.84	47.8217	3810	45.3409	3810.84	51.8711	3810.84	88.7809
3812.77	48.0634	3810	45.991	3812.77	52.0534	3812.77	88.6343
3814.7	47.7648	3810	46.2248	3814.7	52.0572	3814.7	88.7327
3816.62	46.7522	3820	44.7081	3816.62	51.9297	3816.62	89.1989
3818.55	47.4806	3820	45.762	3818.55	52.1188	3818.55	88.4744
3820.48	46.9055	3820	44.1095	3820.48	51.7571	3820.48	88.5173
3822.41	46.392	3820	43.8002	3822.41	51.6428	3822.41	89.3725
3824.34	47.3895	3820	45.4977	3824.34	51.9132	3824.34	88.9547
3826.27	47.3225	3830	45.2223	3826.27	51.8367	3826.27	89.1931
3828.2	47.3837	3830	45.1307	3828.2	51.9173	3828.2	89.436
3830.12	47.5415	3830	46.1935	3830.12	51.9811	3830.12	89.2673
3832.05	47.2156	3830	45.2185	3832.05	51.8885	3832.05	89.476
3833.98	47.3275	3830	45.9668	3833.98	52.0635	3833.98	89.3952
3835.91	47.3558	3840	45.4562	3835.91	52.0569	3835.91	88.9069
3837.84	46.7042	3840	44.6819	3837.84	51.7317	3837.84	88.8347
3839.77	46.4153	3840	43.7551	3839.77	51.6107	3839.77	89.4922
3841.7	46.7625	3840	44.4885	3841.7	51.7714	3841.7	89.8653
3843.62	46.8994	3840	44.884	3843.62	52.0519	3843.62	89.9699
3845.55	47.1738	3850	44.7652	3845.55	52.0782	3845.55	90.1349
3847.48	47.4718	3850	46.4742	3847.48	52.0949	3847.48	89.8571
3849.41	47.623	3850	45.7399	3849.41	52.2632	3849.41	89.3478
3851.34	47.5573	3850	46.5977	3851.34	52.2947	3851.34	88.5475
3853.27	45.7352	3850	42.8819	3853.27	51.7442	3853.27	89.887
3855.2	45.6908	3860	42.5886	3855.2	51.853	3855.2	90.8292
3857.12	46.5918	3860	44.4035	3857.12	52.1064	3857.12	90.6099
3859.05	47.205	3860	45.7003	3859.05	52.2705	3859.05	90.5095
3860.98	47.2595	3860	45.5601	3860.98	52.2987	3860.98	90.2434
3862.91	46.9588	3860	45.515	3862.91	52.3329	3862.91	90.1028
3864.84	46.4906	3860	44.0015	3864.84	52.1246	3864.84	90.8056
3866.77	46.9262	3870	45.4008	3866.77	52.3103	3866.77	90.5361
3868.7	46.9967	3870	46.1955	3868.7	52.4531	3868.7	90.0644
3870.62	46.1699	3870	44.4434	3870.62	52.1728	3870.62	90.8947
3872.55	46.7386	3870	45.5652	3872.55	52.4024	3872.55	90.6793
3874.48	46.5048	3870	45.0019	3874.48	52.3735	3874.48	91.2613
3876.41	46.9356	3880	45.7011	3876.41	52.4919	3876.41	91.1643
3878.34	47.1934	3880	46.3472	3878.34	52.7592	3878.34	90.5095
3880.27	46.5135	3880	45.6721	3880.27	52.4836	3880.27	90.8816
3882.2	46.6288	3880	45.1016	3882.2	52.2324	3882.2	90.9803
3884.12	46.931	3880	45.3099	3884.12	52.4233	3884.12	90.6197
3886.05	46.2835	3890	44.334	3886.05	52.2733	3886.05	91.5323
3887.98	46.885	3890	44.9409	3887.98	52.4487	3887.98	91.5636
3889.91	47.0509	3890	45.5053	3889.91	52.5925	3889.91	91.0326
3891.84	46.3338	3890	44.7145	3891.84	52.3613	3891.84	91.5687
3893.77	46.5384	3890	45.6063	3893.77	52.1855	3893.77	91.9117
3895.7	47.0331	3900	46.4961	3895.7	52.2649	3895.7	91.735
3897.62	47.0203	3900	45.9626	3897.62	52.2537	3897.62	91.1686
3899.55	46.4235	3900	45.1871	3899.55	52.0728	3899.55	91.3411
3901.48	46.2476	3900	44.8714	3901.48	52.2912	3901.48	91.7642
3903.41	46.1325	3900	44.1816	3903.41	52.451	3903.41	92.1871
3905.34	46.0807	3910	44.3579	3905.34	52.4114	3905.34	92.7873
3907.27	46.5955	3910	45.02	3907.27	52.5054	3907.27	92.6711
3909.2	46.8647	3910	45.8735	3909.2	52.4576	3909.2	92.438
3911.12	46.9124	3910	46.0562	3911.12	52.4564	3911.12	92.6783
3913.05	46.9019	3910	46.102	3913.05	52.5152	3913.05	92.6796
3914.98	46.8466	3910	45.728	3914.98	52.6852	3914.98	92.3155
3916.91	46.4858	3920	45.8178	3916.91	52.7504	3916.91	92.4188
3918.84	46.3688	3920	45.2133	3918.84	52.8604	3918.84	92.5753
3920.77	46.3796	3920	45.8067	3920.77	52.9442	3920.77	92.592
3922.7	46.5619	3920	45.9668	3922.7	52.8221	3922.7	92.8097
3924.62	46.443	3920	45.1937	3924.62	52.5579	3924.62	93.1333
3926.55	46.6113	3930	45.5423	3926.55	52.8437	3926.55	93.236
3928.48	46.6907	3930	46.0907	3928.48	52.8086	3928.48	92.9313
3930.41	46.4967	3930	45.993	3930.41	52.5984	3930.41	92.7567
3932.34	46.2591	3930	45.4105	3932.34	52.6464	3932.34	93.0556
3934.27	46.381	3930	45.0574	3934.27	52.8416	3934.27	93.557
3936.2	46.5709	3940	46.2009	3936.2	53.2036	3936.2	93.3734
3938.12	46.5331	3940	46.1177	3938.12	53.2443	3938.12	93.4556
3940.05	46.5727	3940	45.8038	3940.05	53.2658	3940.05	93.5006
3941.98	46.365	3940	46.1059	3941.98	53.1318	3941.98	93.5388
3943.91	46.1877	3940	45.8482	3943.91	52.9866	3943.91	93.7536
3945.84	46.4583	3950	45.6921	3945.84	52.9978	3945.84	93.8667
3947.77	46.3121	3950	45.5575	3947.77	52.7546	3947.77	93.7861
3949.7	46.2178	3950	44.9183	3949.7	52.6172	3949.7	94.1894
3951.62	46.3434	3950	45.5106	3951.62	52.7364	3951.62	94.1344
3953.55	46.3793	3950	46.501	3953.55	52.9705	3953.55	94.1027
3955.48	46.3345	3960	46.3403	3955.48	53.1519	3955.48	94.1201
3957.41	46.318	3960	46.115	3957.41	53.1384	3957.41	94.1943
3959.34	46.3189	3960	46.3737	3959.34	53.1151	3959.34	94.2958
3961.27	46.336	3960	45.3993	3961.27	53.0835	3961.27	94.3667
3963.2	46.2985	3960	45.7517	3963.2	52.9261	3963.2	94.4368
3965.12	46.2849	3970	45.7598	3965.12	52.8714	3965.12	94.4164
3967.05	46.2661	3970	45.6417	3967.05	53.1004	3967.05	94.3508
3968.98	46.2562	3970	46.2997	3968.98	53.2131	3968.98	94.4887
3970.91	46.243	3970	45.7362	3970.91	53.052	3970.91	94.9307
3972.84	46.1848	3970	45.6375	3972.84	53.0259	3972.84	95.2886
3974.77	46.0748	3970	45.9904	3974.77	53.0449	3974.77	95.0371
3976.7	46.1243	3980	45.9064	3976.7	52.9884	3976.7	94.9507
3978.62	46.1424	3980	45.6069	3978.62	53.099	3978.62	95.3679
3980.55	46.1048	3980	46.0889	3980.55	53.119	3980.55	95.4695
3982.48	46.0856	3980	46.548	3982.48	52.9607	3982.48	95.237
3984.41	46.122	3980	46.3304	3984.41	52.9032	3984.41	95.1588
3986.34	46.1501	3990	45.4024	3986.34	53.1504	3986.34	95.3129
3988.27	46.1016	3990	45.4059	3988.27	53.1923	3988.27	95.5058
3990.2	45.9975	3990	45.5072	3990.2	53.0865	3990.2	95.5897
3992.12	46.0259	3990	46.3759	3992.12	53.2657	3992.12	95.5199
3994.05	45.972	3990	45.3196	3994.05	53.2622	3994.05	95.6922
3995.98	45.9056	4000	45.9076	3995.98	53.3627	3995.98	95.8555
3997.91	45.9353	4000	45.7704	3997.91	53.5319	3997.91	95.9819
3999.84	45.9556	4000	46.3465	3999.84	53.6696	3999.84	96.0737
